# Supplementary material for: Transcriptomic Profiling Analysis of Arabidopsis thaliana Treated with Exogenous Myo-Inositol
Source: PLoS One. 2016 Sep 7;11(9):e0161949. doi: 10.1371/journal.pone.0161949 (PMC5014391; doi:10.1371/journal.pone.0161949)
Supplement: S1 Table — (XLS) [file pone.0161949.s006.xls]

## Sheet: S. table 1
S1 Table. A total of 21868 genes derived from two cDNA libraries. The Gene ID, length of gene and FPKM of two treatments in the table.A1 represent without exogenous myo-inositol (MI-) treatment and A2 represent with exogenous myo-inositol (MI+) treatment.
#GeneID	legnth	FPKM of A1	FPKM of A2
AT1G01010	1663	27.2417	30.3077
AT1G01020	1232	25.7222	18.2094
AT1G01030	1077	0.648033	1.04194
AT1G01040	5733	28.5269	24.9689
AT1G01050	991	112.976	112.872
AT1G01060	2751	4.77212	4.77595
AT1G01070	1098	20.8798	18.5102
AT1G01080	885	39.7559	25.0541
AT1G01090	1287	86.6607	64.7339
AT1G01100	536	760.808	640.548
AT1G01110	2005	4.03571	4.30876
AT1G01120	1587	12.4957	13.6939
AT1G01130	375	4.03941	5.3809
AT1G01140	1598	59.4395	47.1627
AT1G01150	1038	0.069057	0
AT1G01160	690	63.2006	99.6894
AT1G01170	624	270.076	310.855
AT1G01180	924	15.8416	20.2039
AT1G01190	1850	17.084	17.3367
AT1G01200	960	1.30507	2.72723
AT1G01210	3953	56.9182	52.6911
AT1G01225	1882	57.3144	82.8049
AT1G01240	996	18.7067	34.3379
AT1G01250	579	1.05278	0.756962
AT1G01260	1773	10.1214	9.2008
AT1G01280	1533	0.129034	0.131456
AT1G01290	1339	27.6072	31.5469
AT1G01300	1458	36.8929	37.789
AT1G01310	726	0	0.211628
AT1G01320	6052	59.0002	55.5455
AT1G01340	2350	13.2272	11.2654
AT1G01350	1394	42.4179	46.3074
AT1G01355	687	0.404338	0.229337
AT1G01360	564	48.7164	48.2571
AT1G01370	860	4.03801	3.93203
AT1G01380	252	0	6.86607
AT1G01390	1443	0.600979	0.31605
AT1G01420	1446	5.60386	6.78068
AT1G01430	1371	32.2829	46.8341
AT1G01440	2777	17.6383	25.3619
AT1G01450	1413	0	0.365441
AT1G01453	870	2.41933	2.49138
AT1G01460	1284	0	0.0540635
AT1G01470	456	126.344	103.021
AT1G01480	1491	7.17707	4.62534
AT1G01490	945	467.712	491.872
AT1G01500	984	22.8627	16.068
AT1G01510	1911	31.2411	32.407
AT1G01520	864	0.556194	0.594072
AT1G01530	744	0.126204	0.438694
AT1G01540	1419	54.2556	52.4458
AT1G01550	1050	88.1355	70.5168
AT1G01560	1110	14.8468	9.59014
AT1G01570	1437	2.27657	2.17266
AT1G01580	2178	1.15949	1.19901
AT1G01590	2115	0.129248	0.0889522
AT1G01600	1665	2.49669	1.12383
AT1G01610	1512	30.4603	26.818
AT1G01620	861	313.921	395.905
AT1G01630	768	55.6178	53.6281
AT1G01640	936	40.3624	65.8703
AT1G01650	1879	93.0036	70.8556
AT1G01660	3498	10.9738	12.3291
AT1G01680	927	2.93384	1.96553
AT1G01690	1852	4.50975	4.46834
AT1G01695	1302	1.14033	1.2424
AT1G01700	1458	1.42384	1.3019
AT1G01710	2178	33.904	39.827
AT1G01720	1793	51.8419	45.2488
AT1G01725	692	89.6949	0
AT1G01730	675	63.2362	77.0043
AT1G01740	3819	8.13464	6.81746
AT1G01750	423	22.6443	41.5518
AT1G01770	3597	54.467	50.5398
AT1G01790	4137	19.0924	16.3059
AT1G01800	1053	147.009	144.977
AT1G01810	483	8.62574	12.8169
AT1G01820	3506	152.2	126.54
AT1G01840	459	2.36723	1.06766
AT1G01860	1548	10.4801	9.63868
AT1G01880	1800	1.92028	1.88554
AT1G01900	2325	2.73867	2.94161
AT1G01910	1480	65.4037	48.9905
AT1G01920	1968	19.7375	21.4086
AT1G01930	1743	12.7934	14.1546
AT1G01940	483	46.6669	55.8873
AT1G01950	2748	16.6976	13.8935
AT1G01960	5974	44.4677	42.4779
AT1G01970	1230	12.9319	10.1002
AT1G01990	738	10.7499	20.2217
AT1G02000	1305	10.2056	11.0726
AT1G02010	2352	7.15158	7.91634
AT1G02020	1929	11.8981	12.0892
AT1G02030	804	0.856286	1.13374
AT1G02040	4779	18.2837	20.5057
AT1G02065	1002	4.21307	3.5657
AT1G02070	396	1.83323	5.34988
AT1G02080	7457	36.1891	38.7754
AT1G02090	1094	52.1506	57.6163
AT1G02100	6020	129.136	158.555
AT1G02130	986	51.6983	69.1122
AT1G02140	573	243.333	224.329
AT1G02145	4191	155.077	87.5108
AT1G02170	1104	41.0738	42.0136
AT1G02180	1517	5.61993	4.80814
AT1G02190	1884	0.667122	0.723987
AT1G02205	1893	21.796	20.3489
AT1G02220	1536	83.2156	58.2494
AT1G02230	1278	4.93523	2.24896
AT1G02250	1089	0.282032	0.123132
AT1G02260	2405	16.9557	14.5818
AT1G02270	1455	17.0811	16.4022
AT1G02280	3028	63.1485	64.1965
AT1G02300	2265	219.067	171.901
AT1G02310	1273	9.89493	8.12914
AT1G02330	840	67.256	83.0524
AT1G02335	660	16.9403	20.809
AT1G02340	879	21.3201	39.987
AT1G02360	819	13.1447	13.8862
AT1G02370	1614	10.3404	10.086
AT1G02380	1197	9.45575	12.1392
AT1G02390	1593	5.86076	4.97709
AT1G02400	990	13.476	12.9495
AT1G02405	405	0.359335	0.309566
AT1G02410	1219	27.9285	25.8379
AT1G02420	1476	4.00448	2.18642
AT1G02430	573	0.375196	0.478341
AT1G02440	573	0.320339	0.477106
AT1G02450	429	9.55846	7.14308
AT1G02460	1476	3.02277	2.20324
AT1G02470	2140	82.5691	47.6767
AT1G02500	1182	165.083	167.346
AT1G02510	855	0.088976	0
AT1G02520	4121	5.86278	9.38518
AT1G02530	3822	0.392197	0.465739
AT1G02560	897	146.978	123.325
AT1G02570	837	0.718829	0.620084
AT1G02575	831	0.0924745	0.262807
AT1G02580	2245	1.56462	1.10739
AT1G02610	875	42.6923	64.023
AT1G02620	369	0	4.76091
AT1G02630	1170	1.77526	1.66263
AT1G02640	2307	18.0492	50.24
AT1G02650	1542	1.56132	2.04666
AT1G02660	2142	30.8668	30.8512
AT1G02670	3322	27.9771	28.5719
AT1G02690	1976	11.6819	9.48205
AT1G02700	744	1.20696	0.730212
AT1G02710	291	4.3014	0.76265
AT1G02720	1086	1.44229	0.707943
AT1G02730	3546	12.691	9.83706
AT1G02740	1200	14.2444	18.7344
AT1G02750	666	22.4237	26.8741
AT1G02770	951	3.76615	4.78092
AT1G02780	645	1008.98	949.773
AT1G02800	1506	2.38131	1.20226
AT1G02810	1740	5.0609	6.83028
AT1G02813	450	0.288574	0.74779
AT1G02816	501	16.3862	9.1609
AT1G02820	276	2.03633	0.970285
AT1G02840	1626	257.92	232.025
AT1G02850	1566	82.0002	76.1938
AT1G02860	1008	31.3074	40.1885
AT1G02870	582	45.5599	60.6308
AT1G02880	1111	27.6282	27.4785
AT1G02890	4050	52.5938	48.7027
AT1G02900	363	56.3803	138.072
AT1G02910	1701	25.8896	23.1174
AT1G02920	797	994.31	673.065
AT1G02940	771	0.685122	0.910176
AT1G02950	742	5.12745	5.49119
AT1G02960	1790	25.3875	27.0495
AT1G02970	1503	1.81403	1.12486
AT1G02980	2229	0.0609548	0.167811
AT1G02990	3837	14.9225	14.2559
AT1G03000	3168	17.5158	18.9169
AT1G03010	2161	6.28472	7.59231
AT1G03020	309	0.6383	0
AT1G03030	1063	21.9408	25.9228
AT1G03040	1983	65.2348	64.5881
AT1G03050	1800	0.0835515	0
AT1G03055	795	0.738028	0.583121
AT1G03060	11914	15.5174	16.7639
AT1G03070	983	2.40178	2.68393
AT1G03080	5808	68.1724	75.828
AT1G03090	2650	36.945	57.8913
AT1G03100	2382	2.73598	2.59786
AT1G03110	1522	13.897	12.99
AT1G03120	549	0.545093	0.174484
AT1G03130	2433	319.392	251.672
AT1G03150	525	45.1911	58.7148
AT1G03160	3000	17.7814	17.2752
AT1G03170	723	2.00814	1.75772
AT1G03180	1009	6.11162	5.40696
AT1G03190	2613	10.0806	10.0313
AT1G03200	1555	42.8756	47.0239
AT1G03220	1302	353.493	258.842
AT1G03230	1305	27.0621	29.1735
AT1G03250	2670	32.492	35.4371
AT1G03270	1500	2.95921	3.43377
AT1G03280	1848	45.8454	39.0481
AT1G03290	2040	55.2529	52.9532
AT1G03300	2013	6.00528	7.18007
AT1G03310	2649	13.6826	6.89236
AT1G03320	663	0.149358	0
AT1G03330	561	195.089	202.573
AT1G03340	1158	4.1802	4.08526
AT1G03350	1413	61.7777	60.0199
AT1G03360	4289	32.5461	30.2713
AT1G03370	3805	27.0479	26.8653
AT1G03380	3754	30.8355	34.7741
AT1G03390	1386	0.0484366	0.0986765
AT1G03400	2887	43.2057	51.4564
AT1G03430	1048	38.2808	48.1113
AT1G03440	1194	13.3425	14.0687
AT1G03445	2382	0.0827558	0.0741905
AT1G03457	1317	5.4875	10.0508
AT1G03470	1215	33.8377	34.2351
AT1G03475	1161	85.602	73.9383
AT1G03495	1397	8.46525	8.34009
AT1G03510	1290	1.77028	2.69
AT1G03520	1344	7.61695	7.16816
AT1G03530	2752	17.8946	19.49
AT1G03540	1830	0.658583	0.632115
AT1G03550	3144	23.9479	27.8828
AT1G03560	1983	10.9651	12.1238
AT1G03590	2775	29.4459	29.1167
AT1G03600	525	103.336	78.7432
AT1G03610	1672	54.8908	54.6953
AT1G03620	798	12.5496	25.4714
AT1G03630	1206	43.6371	29.3018
AT1G03650	1438	11.4914	11.3715
AT1G03670	1851	0.0404683	0
AT1G03680	540	103.299	120.658
AT1G03687	1440	13.3162	12.9786
AT1G03700	495	0.687886	0.820865
AT1G03710	609	0.751471	1.40693
AT1G03730	504	15.2988	10.2446
AT1G03740	2707	54.3998	74.5406
AT1G03750	2698	8.59583	8.92496
AT1G03760	1480	23.8368	27.1962
AT1G03770	1713	21.9158	27.7838
AT1G03780	2373	5.64657	7.5516
AT1G03790	1182	2.7524	1.14562
AT1G03800	738	1.29292	1.26305
AT1G03820	669	26.6639	42.9571
AT1G03830	3374	9.68912	9.47937
AT1G03840	1521	1.7449	1.1884
AT1G03850	687	80.8482	65.7455
AT1G03860	1254	79.9795	82.8587
AT1G03870	744	52.7114	105.366
AT1G03900	1189	213.714	238.683
AT1G03905	1384	5.49677	6.42963
AT1G03910	2374	80.0924	82.4557
AT1G03920	1947	3.30284	3.90061
AT1G03930	2182	25.7489	25.3594
AT1G03940	3482	30.0443	27.1119
AT1G03960	2414	11.2705	11.76
AT1G03970	813	94.8659	123.213
AT1G03980	1359	0.595757	0.931254
AT1G03990	2277	0.888215	0.624569
AT1G04010	2543	11.1038	10.0509
AT1G04020	2339	3.98211	2.88351
AT1G04030	2307	6.72217	6.65062
AT1G04040	1269	191.705	213.436
AT1G04050	2727	6.76891	4.99237
AT1G04070	285	28.0645	33.3301
AT1G04080	3048	70.9639	75.6793
AT1G04090	1719	0.282797	0.43894
AT1G04100	786	7.63159	7.82422
AT1G04110	2328	1.1531	0.887551
AT1G04120	5142	59.5065	48.6387
AT1G04130	1905	15.2325	12.7052
AT1G04140	2822	73.5621	80.8585
AT1G04150	3039	0.123549	0.0977285
AT1G04160	5151	3.69454	3.24017
AT1G04170	1670	86.2157	85.6813
AT1G04180	1266	2.36835	2.74016
AT1G04190	1328	49.7302	66.0068
AT1G04200	2622	18.0666	22.1414
AT1G04210	3339	26.236	22.3578
AT1G04220	2204	16.7856	13.1704
AT1G04230	2043	33.8242	34.3595
AT1G04240	1673	17.7084	27.5683
AT1G04250	690	50.6408	49.9094
AT1G04260	549	13.377	16.1598
AT1G04270	459	707.601	705.4
AT1G04280	2222	84.7725	93.6581
AT1G04300	3544	49.0528	57.2658
AT1G04310	2520	30.1606	24.3287
AT1G04330	303	2.05428	1.30231
AT1G04340	879	32.6366	45.402
AT1G04350	1083	39.3401	31.8195
AT1G04360	1146	3.3601	3.95444
AT1G04370	402	1.35286	1.25856
AT1G04380	1038	0.230581	0.065409
AT1G04390	3656	7.36494	5.61752
AT1G04400	2589	164.788	160.955
AT1G04410	1288	743.045	529.445
AT1G04420	1481	49.4963	42.5211
AT1G04430	2380	79.9462	83.1231
AT1G04440	2238	80.6451	92.8944
AT1G04445	519	1.32988	1.11369
AT1G04480	423	465.686	372.464
AT1G04490	1401	1.93059	2.39305
AT1G04500	1161	1.06204	0.838633
AT1G04510	1948	42.3648	42.2666
AT1G04520	1376	12.4108	15.7755
AT1G04530	933	54.7575	36.4201
AT1G04540	1806	3.51665	5.09188
AT1G04550	720	42.5991	44.5463
AT1G04555	459	25.2782	37.9098
AT1G04570	1629	0.909389	0.971922
AT1G04580	4014	9.86639	3.7271
AT1G04590	1155	27.7938	30.1349
AT1G04600	5193	0.427928	0.530825
AT1G04610	1314	1.52413	1.26292
AT1G04620	2194	34.2411	25.8224
AT1G04625	1626	59.9358	42.5406
AT1G04635	456	5.32505	2.77503
AT1G04640	708	0.578072	0.54904
AT1G04645	387	0.339166	0
AT1G04650	2994	1.32072	1.16799
AT1G04660	639	7.72926	2.38434
AT1G04680	1296	48.1001	42.1086
AT1G04690	987	139.976	132.97
AT1G04700	3484	1.29326	2.1821
AT1G04710	1332	24.8729	20.581
AT1G04730	2994	2.96182	2.52946
AT1G04750	660	288.05	303.304
AT1G04760	663	1.31942	1.50346
AT1G04770	912	52.2134	58.6059
AT1G04780	1995	71.2892	78.8719
AT1G04790	2914	24.7561	27.0414
AT1G04800	603	78.7305	49.2392
AT1G04810	3006	37.5469	39.6009
AT1G04820	1353	154.19	140.845
AT1G04830	1709	19.4227	19.1485
AT1G04840	1998	1.48853	1.54724
AT1G04850	1544	177.657	165.984
AT1G04860	3339	20.7645	23.3149
AT1G04870	1439	62.2205	70.2629
AT1G04880	1347	0.50188	0.693115
AT1G04900	2011	12.511	13.8233
AT1G04910	2310	31.2777	36.9219
AT1G04920	3189	0.906578	0.964752
AT1G04930	1181	5.09647	4.46851
AT1G04940	2183	38.6966	37.8566
AT1G04950	2639	22.1697	24.9052
AT1G04960	1296	46.8192	53.9655
AT1G04970	1732	62.0078	62.8187
AT1G04980	1764	31.843	22.0334
AT1G04985	1368	54.3894	65.9489
AT1G04990	1773	38.8985	38.1089
AT1G05000	744	26.2845	22.1693
AT1G05010	1173	892.987	668.985
AT1G05020	1962	0.967828	1.90955
AT1G05030	2084	10.5974	7.62035
AT1G05055	1386	20.5674	19.392
AT1G05060	762	36.8584	59.6047
AT1G05065	252	9.1781	18.8155
AT1G05070	939	54.4335	45.3347
AT1G05080	1320	0.102689	0.145878
AT1G05090	2121	0.133852	0.266014
AT1G05100	1020	3.46484	2.7853
AT1G05120	2790	24.2789	22.1818
AT1G05140	1326	22.3315	20.5431
AT1G05150	2427	28.9489	21.9579
AT1G05160	4067	16.1214	15.6612
AT1G05180	1744	45.3332	47.8221
AT1G05190	772	257.943	272.076
AT1G05200	3590	16.0514	13.221
AT1G05205	276	135.442	76.7514
AT1G05210	507	6.35281	6.62719
AT1G05220	483	2.84061	3.71325
AT1G05230	3047	9.95846	8.98778
AT1G05240	978	0	0.141185
AT1G05260	981	26.1224	41.9083
AT1G05270	1261	57.3267	53.9614
AT1G05280	1512	1.24286	1.00773
AT1G05300	1083	17.6943	18.4662
AT1G05310	1325	2.6371	2.62098
AT1G05320	2753	25.5688	28.2399
AT1G05330	414	0.291825	1.47639
AT1G05340	219	33.2656	22.1055
AT1G05350	1488	34.8234	26.0329
AT1G05360	1671	19.1072	13.6018
AT1G05370	1254	2.75302	3.60342
AT1G05380	4168	30.7696	34.9951
AT1G05385	1257	27.6939	24.787
AT1G05400	1162	3.21088	4.386
AT1G05410	1558	18.7439	17.887
AT1G05420	681	0.409614	0.116164
AT1G05430	1064	33.5193	30.2166
AT1G05440	1155	1.70366	2.23009
AT1G05450	618	1.3754	0.961592
AT1G05460	3325	10.21	9.08409
AT1G05470	2807	7.50117	9.65291
AT1G05490	4572	1.66286	1.39289
AT1G05500	1683	34.7276	33.6617
AT1G05520	2804	32.704	34.7099
AT1G05530	1410	101.262	81.5139
AT1G05540	1104	1.17286	1.54933
AT1G05550	1158	0.069926	0.142466
AT1G05570	6240	55.6136	50.3944
AT1G05575	270	52.3416	64.7134
AT1G05577	1119	0.324798	0.562381
AT1G05590	2106	9.20672	8.95593
AT1G05600	1515	5.06076	5.78333
AT1G05610	1431	1.53312	0.83173
AT1G05620	969	48.5109	45.5946
AT1G05630	3581	7.99724	7.33057
AT1G05640	1884	5.05025	5.69327
AT1G05650	1185	0.175594	0.225911
AT1G05660	1185	0.517798	1.19333
AT1G05670	2226	0.666597	2.18645
AT1G05675	1362	2.83095	3.43422
AT1G05680	1362	8.13685	2.85449
AT1G05690	1686	2.42359	3.20872
AT1G05700	2559	0.825403	1.45201
AT1G05710	1679	36.2789	44.0656
AT1G05720	492	113.875	97.424
AT1G05730	450	5.26102	3.86057
AT1G05740	438	0	0.262921
AT1G05760	1402	7.74992	14.3968
AT1G05770	555	3.1009	5.29012
AT1G05780	321	7.80954	6.56067
AT1G05785	720	24.0228	16.719
AT1G05790	2640	19.5979	24.0708
AT1G05800	1416	0.41769	0.33333
AT1G05805	1456	43.67	47.6589
AT1G05810	2387	26.0579	25.5216
AT1G05830	3870	20.5983	19.8051
AT1G05835	384	25.8244	29.1829
AT1G05840	1659	38.933	35.4871
AT1G05850	1243	438.983	558.742
AT1G05860	1370	18.2661	18.787
AT1G05870	1371	32.7857	31.7072
AT1G05880	1491	0.460029	0.444004
AT1G05890	2433	104.63	126.766
AT1G05894	1374	0.743104	0.769599
AT1G05900	1161	8.34711	9.87443
AT1G05910	4049	17.1324	14.5413
AT1G05920	948	0	0.0735055
AT1G05940	1984	39.2858	35.2737
AT1G05950	2210	3.90918	3.80385
AT1G05960	3672	35.0172	37.9377
AT1G05970	964	10.7768	6.02075
AT1G05990	453	3.69386	6.27154
AT1G06000	1308	23.0135	22.3698
AT1G06010	709	73.8974	42.6317
AT1G06020	1038	0.276228	0.276318
AT1G06030	990	0.489957	0.566307
AT1G06040	747	86.6745	63.4286
AT1G06050	942	2.84112	3.35947
AT1G06060	1706	26.4143	37.088
AT1G06070	2432	22.2178	29.8006
AT1G06080	918	21.842	17.2614
AT1G06090	900	17.6479	19.7848
AT1G06100	900	0	0.16325
AT1G06110	1706	42.8489	45.7126
AT1G06120	900	0	0.0845495
AT1G06130	1451	47.118	43.9082
AT1G06140	1677	1.6229	1.27859
AT1G06148	252	5.52348	0
AT1G06149	4575	27.1556	32.8108
AT1G06160	735	33.9569	36.7853
AT1G06170	1263	0.334074	0.315446
AT1G06180	741	58.4772	65.5593
AT1G06190	1206	38.145	45.0239
AT1G06200	753	147.713	156.419
AT1G06210	1476	38.4069	42.4875
AT1G06220	3378	35.2929	33.7164
AT1G06230	4879	44.1832	53.6581
AT1G06250	3225	2.60267	2.10772
AT1G06260	1032	2.65893	1.79208
AT1G06270	1032	2.62416	3.29006
AT1G06280	621	0	0.133585
AT1G06290	2301	68.1139	64.0909
AT1G06310	2028	0.26567	0.186463
AT1G06320	588	0.948076	2.1219
AT1G06330	480	1.49302	1.72193
AT1G06350	903	9.13936	4.83842
AT1G06360	900	7.19675	5.29103
AT1G06380	765	13.2714	11.2099
AT1G06390	1488	55.1617	53.4279
AT1G06400	651	140.048	193.564
AT1G06410	4124	90.0174	84.2259
AT1G06430	2429	59.187	49.8736
AT1G06440	1173	2.59152	3.30092
AT1G06450	1083	9.68802	9.31447
AT1G06460	1281	119.17	136.383
AT1G06470	1952	17.9616	16.766
AT1G06475	282	31.9641	15.9052
AT1G06490	6211	2.20742	2.44261
AT1G06500	411	33.8558	18.2576
AT1G06510	1271	24.7152	30.2698
AT1G06515	945	26.1962	27.7745
AT1G06520	1799	6.95268	8.14667
AT1G06530	972	135.231	136.059
AT1G06540	2338	97.1933	72.4977
AT1G06560	1800	13.3225	14.0999
AT1G06570	1770	69.6491	68.848
AT1G06580	1503	2.44813	2.63486
AT1G06590	3188	6.2298	5.08246
AT1G06620	1454	61.8752	97.4862
AT1G06630	2933	20.1495	20.3125
AT1G06640	4529	342.683	491.908
AT1G06660	1446	1.99124	1.72707
AT1G06670	5244	25.8225	25.5613
AT1G06680	902	647.435	569.123
AT1G06690	1330	13.4394	8.92323
AT1G06700	1600	100.385	119.144
AT1G06710	3776	3.71533	3.77896
AT1G06720	3752	30.4463	36.6652
AT1G06730	1817	13.0986	11.5623
AT1G06750	1581	0.14062	0.490978
AT1G06760	825	229.219	217.884
AT1G06770	1596	15.8272	17.4453
AT1G06780	2247	22.5798	26.5764
AT1G06790	1097	14.7757	12.6628
AT1G06800	1548	19.2365	19.9869
AT1G06810	609	0.290651	0.738195
AT1G06820	2467	26.2807	21.9432
AT1G06830	300	14.4064	11.734
AT1G06840	3328	42.2717	48.7981
AT1G06850	1014	11.9565	14.1262
AT1G06870	1104	15.5353	11.5942
AT1G06890	1358	75.2393	77.1456
AT1G06900	3486	41.7779	41.3493
AT1G06910	1537	5.92276	10.8008
AT1G06923	513	2.38877	1.46386
AT1G06930	510	0.423595	0.950382
AT1G06950	3301	59.0179	55.3951
AT1G06960	974	20.481	17.6975
AT1G06970	2490	0.14115	0.193825
AT1G06980	510	2.24595	4.17129
AT1G06990	1083	0.065454	0.190631
AT1G07000	1800	36.6666	43.4868
AT1G07010	1465	27.4741	19.7629
AT1G07020	598	27.1608	45.2837
AT1G07030	981	23.45	18.4245
AT1G07040	1116	63.3389	57.4453
AT1G07050	588	40.5799	31.9213
AT1G07070	1662	98.5803	82.4944
AT1G07090	591	35.0958	28.9815
AT1G07110	2658	44.7385	40.1788
AT1G07120	1427	1.58795	1.88247
AT1G07130	483	9.93603	10.9243
AT1G07135	468	166.619	233.433
AT1G07140	979	315.004	379.899
AT1G07150	1500	4.56318	4.94978
AT1G07160	1143	1.4397	1.24773
AT1G07170	333	0.13772	0
AT1G07180	1533	1.43519	0.416641
AT1G07200	2940	42.2356	40.1322
AT1G07210	786	46.9028	55.6727
AT1G07220	2217	21.447	22.6054
AT1G07230	1602	48.3683	42.0635
AT1G07240	1443	30.9591	29.5314
AT1G07250	1440	25.2935	29.1062
AT1G07260	1431	14.3308	14.246
AT1G07270	1518	0.631868	0.678041
AT1G07280	2041	41.4241	39.7064
AT1G07290	1558	3.40954	2.87776
AT1G07300	1059	28.9121	33.6599
AT1G07320	849	164.321	136.289
AT1G07330	2058	0.0307699	0.058226
AT1G07340	1497	0.0442933	0
AT1G07350	1634	76.9778	64.8696
AT1G07360	1678	36.0726	37.4659
AT1G07370	792	17.4315	14.1919
AT1G07380	2721	17.8566	20.262
AT1G07390	4430	33.3593	19.0479
AT1G07410	901	6.92371	9.90658
AT1G07420	1241	44.8108	38.6114
AT1G07430	1329	11.2937	6.71509
AT1G07440	801	78.796	54.4142
AT1G07450	783	0.117439	0.190167
AT1G07470	1617	11.2552	16.0072
AT1G07476	549	0	0.162903
AT1G07480	1510	17.4878	21.7812
AT1G07485	303	1.49372	0
AT1G07490	324	5.74993	1.61519
AT1G07500	225	13.0203	0
AT1G07510	2442	31.9531	25.4461
AT1G07520	2088	9.32834	12.1145
AT1G07530	2310	3.61351	15.2414
AT1G07550	2595	0.103114	0.278744
AT1G07560	3002	1.96462	3.08658
AT1G07570	1803	12.3192	9.61347
AT1G07590	1605	6.63288	6.73947
AT1G07600	138	28208.8	18206.2
AT1G07610	221	4436.32	10626.6
AT1G07615	2698	14.4463	21.357
AT1G07620	2021	11.5316	9.26047
AT1G07630	1989	32.7812	27.6789
AT1G07640	1020	28.336	27.3919
AT1G07645	414	0.342537	0
AT1G07650	3148	43.9779	49.9788
AT1G07660	680	159.159	123.148
AT1G07670	3562	40.6859	32.6081
AT1G07680	459	0	0.239916
AT1G07700	1032	43.8798	34.4435
AT1G07705	2324	24.1878	17.9025
AT1G07710	1632	1.14066	0.859105
AT1G07720	1437	23.9937	17.2041
AT1G07725	6145	9.72322	12.6453
AT1G07750	1071	65.0847	52.1376
AT1G07770	1402	633.334	395.232
AT1G07780	828	2.46008	1.16081
AT1G07790	447	74.7464	59.323
AT1G07795	357	0.413742	1.22722
AT1G07810	3583	35.0731	28.8506
AT1G07820	312	252.56	236.026
AT1G07830	986	40.4445	34.8032
AT1G07840	1310	29.1461	48.8995
AT1G07860	2367	33.714	43.5962
AT1G07880	1092	9.82733	13.1557
AT1G07890	1266	746.182	552.318
AT1G07900	1701	3.15254	2.53521
AT1G07910	3832	10.0873	9.42683
AT1G07920	1625	178.273	149.576
AT1G07940	1350	8.12338	3.23573
AT1G07950	465	22.2991	19.0575
AT1G07960	737	85.7852	101.143
AT1G07970	2560	11.3818	12.1308
AT1G07980	875	69.1493	77.4769
AT1G07985	435	11.6595	8.42469
AT1G07990	2813	42.5803	48.5318
AT1G08000	1858	9.19142	10.7657
AT1G08010	1418	18.6043	24.6617
AT1G08030	1929	19.3701	19.2573
AT1G08040	1631	35.9791	37.2642
AT1G08050	2172	8.97281	8.59343
AT1G08060	6519	8.24451	9.07945
AT1G08070	2226	1.84018	2.478
AT1G08080	828	0.371725	0.987918
AT1G08090	1593	12.9189	30.7189
AT1G08100	1569	0	0.0426501
AT1G08110	831	244.351	302.374
AT1G08125	1215	36.5134	34.6545
AT1G08130	2664	16.3045	14.1461
AT1G08135	2391	0.0303956	0.026509
AT1G08140	2457	0.0294983	0
AT1G08160	666	4.69496	4.83154
AT1G08170	732	0.110375	0
AT1G08180	336	85.6683	127.697
AT1G08190	3406	87.3953	81.031
AT1G08200	1170	146.889	159.377
AT1G08210	1596	21.8124	22.9488
AT1G08220	1161	9.9243	12.1752
AT1G08230	1356	57.9608	51.5033
AT1G08250	1242	8.41137	9.52233
AT1G08260	6731	6.57378	7.30971
AT1G08270	399	6.41229	5.91292
AT1G08280	1197	4.22476	5.10847
AT1G08290	1745	10.9074	9.46591
AT1G08300	3424	13.4986	17.6965
AT1G08315	978	23.682	26.94
AT1G08320	1809	16.3427	26.9317
AT1G08340	1272	9.48216	9.02323
AT1G08350	2231	9.96074	12.8493
AT1G08360	939	311.706	318.096
AT1G08370	1104	32.4459	39.3671
AT1G08380	423	468.874	335.115
AT1G08390	803	5.54823	2.83003
AT1G08400	3113	4.76113	5.38763
AT1G08410	1770	18.7806	21.4817
AT1G08420	3773	42.6539	38.1687
AT1G08430	1482	0.186566	0.130347
AT1G08440	1506	4.81333	3.16256
AT1G08450	1428	100.878	111.866
AT1G08460	1134	38.3471	42.2134
AT1G08465	555	8.34782	7.75812
AT1G08470	1334	20.7459	17.4503
AT1G08480	1985	141.131	96.6216
AT1G08490	1392	25.4845	23.1242
AT1G08500	687	13.1257	15.699
AT1G08510	1968	182.593	153.505
AT1G08520	3712	84.198	76.4146
AT1G08540	1873	25.9397	22.3234
AT1G08550	1790	26.3343	22.4272
AT1G08560	933	19.6275	18.004
AT1G08570	1134	150.067	154.807
AT1G08580	372	167.663	218.591
AT1G08590	3090	7.38243	8.59904
AT1G08600	4833	25.4826	27.1361
AT1G08610	1680	0.155085	0.102174
AT1G08620	4274	24.6504	25.9905
AT1G08630	2020	61.2139	85.0832
AT1G08640	1204	64.1867	48.243
AT1G08650	855	74.3477	86.6601
AT1G08660	1519	34.0343	32.9577
AT1G08670	1042	2.63581	4.19556
AT1G08680	2201	44.5806	64.26
AT1G08700	1362	38.7649	31.7629
AT1G08710	888	26.1235	33.6339
AT1G08720	3070	23.9688	23.3482
AT1G08730	4617	0.182057	0.291763
AT1G08750	1480	12.1706	10.644
AT1G08760	5307	33.1109	34.6602
AT1G08780	390	71.2385	79.1017
AT1G08800	4024	33.5814	39.137
AT1G08810	1089	14.9661	18.8866
AT1G08820	1641	70.4556	83.8586
AT1G08830	789	232.13	160.534
AT1G08840	4207	1.49968	1.2983
AT1G08845	846	12.1946	13.9402
AT1G08860	1755	0.589108	0.281349
AT1G08880	429	144.495	142.462
AT1G08890	1798	69.7005	77.907
AT1G08910	3008	13.1698	14.2101
AT1G08920	1434	77.0754	43.0057
AT1G08930	1716	197.662	190.183
AT1G08940	1011	86.4318	66.6839
AT1G08960	1641	9.4104	11.3633
AT1G08970	2665	88.9468	75.8324
AT1G08990	1701	2.40428	3.48976
AT1G09000	2226	5.34204	4.64874
AT1G09010	2835	39.2253	36.7442
AT1G09020	2181	44.0239	45.4757
AT1G09030	420	0.615229	0
AT1G09040	2736	5.07268	5.65783
AT1G09050	2751	4.28736	4.35712
AT1G09060	3483	29.1294	28.3356
AT1G09070	975	212.984	218.271
AT1G09080	2028	1.5891	1.15394
AT1G09090	2737	12.068	12.616
AT1G09100	1432	57.0172	66.3516
AT1G09130	3135	223.508	164.866
AT1G09150	1099	49.377	62.0459
AT1G09155	870	1.49408	3.40959
AT1G09160	1797	28.0496	28.7489
AT1G09170	3227	0.703766	1.0871
AT1G09176	453	0.284834	0.230292
AT1G09180	582	2.60584	1.53318
AT1G09190	1455	5.00519	6.45176
AT1G09195	2184	12.4883	11.6788
AT1G09200	411	108.94	118.613
AT1G09210	1275	164.759	169.868
AT1G09220	3379	16.3066	17.4019
AT1G09240	963	7.28286	7.81542
AT1G09250	624	43.9209	44.7096
AT1G09270	1617	74.2236	65.8691
AT1G09280	2079	27.6558	28.0886
AT1G09290	1384	22.6906	14.8576
AT1G09300	1482	17.9404	16.3787
AT1G09310	540	963.755	827.667
AT1G09320	1900	12.888	14.0095
AT1G09330	561	53.6089	47.8625
AT1G09340	1137	130.779	116.33
AT1G09350	1005	0.143925	0.146509
AT1G09370	525	0	0.36393
AT1G09380	1125	5.89518	4.03468
AT1G09390	1325	20.6084	19.2855
AT1G09400	1352	1.75661	1.72106
AT1G09410	2118	2.0249	1.84595
AT1G09415	339	185.984	202.54
AT1G09420	1908	4.29059	4.05253
AT1G09430	1668	171.06	159.414
AT1G09440	1401	8.56904	7.4413
AT1G09450	2999	21.6423	27.3853
AT1G09470	1975	8.94948	7.10949
AT1G09480	1110	16.5426	18.683
AT1G09490	1199	29.3123	30.1764
AT1G09500	1051	37.5893	20.1998
AT1G09510	969	0.239075	0.296426
AT1G09530	2311	37.2017	40.9808
AT1G09540	1101	3.47838	4.08235
AT1G09560	660	191.488	178.155
AT1G09570	4218	84.4737	81.213
AT1G09575	879	7.19676	5.5529
AT1G09580	654	15.5709	14.5949
AT1G09590	565	616.1	488.774
AT1G09600	2145	0.220186	0.168776
AT1G09610	849	2.63896	2.47711
AT1G09620	3628	66.304	66.8532
AT1G09630	654	32.1966	33.6833
AT1G09640	1841	243.574	227.578
AT1G09645	366	52.4903	46.4448
AT1G09650	1149	0.588402	0.234669
AT1G09660	1328	45.5034	49.8417
AT1G09680	1824	4.4291	4.33971
AT1G09690	750	705.447	498.977
AT1G09700	1260	15.4677	20.7518
AT1G09710	2088	7.47189	7.74621
AT1G09730	2892	28.7768	32.8041
AT1G09740	849	101.542	99.0024
AT1G09750	1350	43.0605	42.6294
AT1G09760	1442	41.8561	50.2265
AT1G09770	2535	133.132	151.28
AT1G09780	1674	85.9356	67.1596
AT1G09790	1365	0.0493254	0
AT1G09794	1941	44.986	34.1039
AT1G09800	1648	6.87471	4.86742
AT1G09810	1718	13.6856	12.3954
AT1G09812	387	7.99488	5.31636
AT1G09815	375	97.218	62.6197
AT1G09820	1821	0.709606	0
AT1G09830	1599	17.9343	17.929
AT1G09840	1959	59.0285	76.6609
AT1G09850	1314	48.1222	47.6123
AT1G09860	1152	0.070868	0.180826
AT1G09870	1464	39.7349	37.1872
AT1G09880	1896	0.174151	0.370386
AT1G09890	2074	0.853695	0.849583
AT1G09900	1797	11.9835	12.5134
AT1G09910	3492	105.357	111.309
AT1G09930	2205	0.616922	0.140847
AT1G09932	1161	22.6982	26.392
AT1G09935	696	0.257703	0.233207
AT1G09940	1593	31.7775	28.2382
AT1G09950	693	1.55605	1.52133
AT1G09960	2291	12.7154	12.202
AT1G09970	3159	275.221	286.462
AT1G09980	3266	18.4993	19.5779
AT1G09995	674	13.079	11.9516
AT1G10000	912	1.86691	1.36069
AT1G10010	1428	0	0.088551
AT1G10020	1386	31.6326	32.0639
AT1G10030	1543	84.1239	50.1043
AT1G10040	1239	7.86174	9.05817
AT1G10050	3486	13.0931	11.9053
AT1G10060	1639	18.314	13.0951
AT1G10070	1836	48.2366	65.4871
AT1G10090	3673	17.2549	19.7943
AT1G10095	1514	5.83347	7.44548
AT1G10110	999	0.592433	1.0457
AT1G10120	2119	44.7531	54.9801
AT1G10130	3494	30.6847	24.8847
AT1G10140	504	253.236	197.727
AT1G10150	1245	48.2078	32.696
AT1G10155	555	0.901816	1.97667
AT1G10170	3567	13.2415	13.7119
AT1G10180	2310	20.3074	19.7077
AT1G10200	573	256.267	328.246
AT1G10210	1633	18.365	23.3486
AT1G10220	804	2.22603	0.386933
AT1G10230	552	23.6354	17.0857
AT1G10240	2280	8.93665	9.7789
AT1G10250	234	3.31692	0
AT1G10270	2742	6.4483	7.71752
AT1G10280	2043	5.5281	6.19198
AT1G10290	2745	53.0852	52.0191
AT1G10300	2287	1.41691	1.92669
AT1G10310	999	25.9148	23.9676
AT1G10320	2537	21.6445	20.7663
AT1G10330	1404	1.48815	1.06632
AT1G10340	1737	11.5299	11.2716
AT1G10350	1275	28.7164	26.4853
AT1G10360	893	21.6427	22.3225
AT1G10370	684	4.84197	2.87085
AT1G10380	918	12.1145	11.2121
AT1G10385	2265	0.0322697	0.0824286
AT1G10390	3743	40.1953	42.8461
AT1G10400	1404	1.40889	1.48995
AT1G10410	1937	69.8666	73.9955
AT1G10417	1549	0.779758	1.50861
AT1G10430	1340	44.2966	48.7935
AT1G10450	4046	23.5128	22.8168
AT1G10455	459	0	0.224488
AT1G10460	654	2.8048	3.66838
AT1G10470	1344	82.8157	80.0094
AT1G10480	636	22.6893	19.2571
AT1G10490	3502	17.7705	15.7517
AT1G10500	970	141.467	90.3804
AT1G10510	2169	22.1421	17.8794
AT1G10520	1590	2.65437	2.8752
AT1G10522	796	30.9872	32.4155
AT1G10530	1528	1.96512	3.65656
AT1G10540	1620	5.31645	2.96639
AT1G10550	933	5.30249	9.34733
AT1G10560	2094	0.87966	1.43073
AT1G10570	1716	20.5335	17.5534
AT1G10580	3455	79.6871	51.9587
AT1G10586	525	0.62225	0.188169
AT1G10588	273	0	1.12846
AT1G10590	673	266.771	286.914
AT1G10600	2851	31.6695	28.9588
AT1G10620	2157	0	0.0276054
AT1G10630	885	164.948	118.855
AT1G10640	1599	8.69778	6.58024
AT1G10650	1510	27.9681	29.073
AT1G10657	378	20.5588	17.908
AT1G10660	1646	54.9824	43.74
AT1G10670	1562	209.093	191.563
AT1G10680	3684	0.0543889	0.0795309
AT1G10690	333	4.96492	7.46313
AT1G10700	1347	25.8595	30.688
AT1G10710	1233	0.227237	0.331956
AT1G10720	1430	43.255	40.9587
AT1G10730	1566	16.5634	18.1275
AT1G10740	1422	37.5565	39.3034
AT1G10750	1404	2.99174	4.67446
AT1G10760	4719	99.3264	83.4825
AT1G10770	504	0.199161	0
AT1G10780	1618	2.80493	2.56662
AT1G10790	1011	0.309881	0.909706
AT1G10800	357	0.827485	0
AT1G10810	1035	0.682546	0.887829
AT1G10820	1823	27.554	39.5254
AT1G10830	1617	13.1822	8.91211
AT1G10840	1236	135.605	167.065
AT1G10850	3086	10.6451	10.0813
AT1G10865	844	40.8818	84.0038
AT1G10870	2701	21.6858	20.2123
AT1G10890	2462	85.2686	106.819
AT1G10900	2697	20.5435	23.2227
AT1G10910	1995	26.7366	24.1616
AT1G10920	2889	10.8934	10.616
AT1G10930	3958	4.11091	3.92419
AT1G10940	1686	142.534	145.204
AT1G10950	1799	134.98	115.913
AT1G10960	447	189.666	135.74
AT1G10970	1227	16.2582	18.166
AT1G10980	1551	1.43004	0.537581
AT1G10990	738	40.5256	61.1193
AT1G11000	1964	7.20588	8.62174
AT1G11020	966	23.645	19.2039
AT1G11040	1317	0.10297	0.0487592
AT1G11050	1878	26.6382	28.3678
AT1G11060	3106	13.8025	14.1646
AT1G11070	2442	0.55109	1.18992
AT1G11080	1755	14.7621	23.9095
AT1G11090	975	13.2216	15.1467
AT1G11100	4074	3.95383	3.64587
AT1G11110	834	0.092022	0.174347
AT1G11112	237	2.93194	0
AT1G11120	564	3.19714	3.78355
AT1G11125	798	1.74503	2.6683
AT1G11130	2307	12.4073	14.2497
AT1G11160	3644	1.37477	1.55802
AT1G11170	1723	6.00778	7.47968
AT1G11180	1840	19.3296	20.8329
AT1G11190	1831	46.7678	38.657
AT1G11200	1660	21.3388	17.494
AT1G11210	927	60.4139	52.3028
AT1G11220	933	2.4995	3.1195
AT1G11240	906	132.031	169.403
AT1G11250	897	0.445595	0.898921
AT1G11260	1569	128.14	199.654
AT1G11270	1337	10.5633	12.6967
AT1G11280	2493	11.5399	12.4185
AT1G11290	2430	3.75052	2.49507
AT1G11300	4979	6.35993	6.1974
AT1G11310	1932	192.433	156.888
AT1G11320	1275	2.93865	3.15298
AT1G11330	2529	37.4438	32.9261
AT1G11340	2706	1.84868	2.24273
AT1G11350	2493	15.3355	16.6638
AT1G11360	729	13.3675	27.1467
AT1G11362	555	0.59317	0.822667
AT1G11370	867	0.102156	0.0888555
AT1G11380	1063	26.9443	26.3584
AT1G11390	1875	14.4395	14.7066
AT1G11400	1291	72.6272	91.8979
AT1G11410	2950	7.76903	6.38022
AT1G11420	1815	12.7346	13.2763
AT1G11430	916	100.416	114.084
AT1G11440	1092	13.5429	16.784
AT1G11450	906	2.98123	4.13437
AT1G11460	1014	0.249624	0.207202
AT1G11475	984	260.568	133.933
AT1G11480	1737	79.3524	96.8861
AT1G11490	1098	0.075234	0.252877
AT1G11500	555	0.535304	0.319955
AT1G11530	575	151.912	125.249
AT1G11540	2301	9.16128	10.283
AT1G11545	1104	18.4515	25.7411
AT1G11560	1032	0.244081	0.207536
AT1G11570	399	1.90803	0.300128
AT1G11580	1861	198.922	257.376
AT1G11590	1575	0	0.0394688
AT1G11600	1533	5.54724	3.87391
AT1G11610	1515	0	0.090318
AT1G11620	1092	0.129555	0
AT1G11630	1218	15.7963	16.663
AT1G11650	1765	261.233	239.738
AT1G11655	342	0.54718	0
AT1G11660	2532	35.9534	38.7264
AT1G11670	1512	20.2824	23.7737
AT1G11680	1781	78.7592	85.7821
AT1G11700	606	25.7717	12.9896
AT1G11710	1974	3.93596	3.91521
AT1G11720	3722	18.919	17.5127
AT1G11730	1190	2.46127	3.32456
AT1G11740	1935	0.170189	0.0311793
AT1G11750	870	42.8779	47.9706
AT1G11755	1768	17.6183	24.0022
AT1G11760	456	14.6259	11.9036
AT1G11780	1038	15.1891	22.291
AT1G11785	141	566.165	0
AT1G11790	1625	16.4755	11.2279
AT1G11800	1326	9.09805	9.11219
AT1G11820	1578	24.3499	26.1587
AT1G11840	1008	551.022	596.432
AT1G11850	327	48.3702	43.6946
AT1G11860	1610	252.317	180.104
AT1G11870	1753	14.9333	11.3455
AT1G11880	2149	6.94392	6.12067
AT1G11890	1085	43.2962	39.2543
AT1G11900	1104	5.67051	4.29847
AT1G11905	666	26.6796	25.3148
AT1G11910	1989	667.487	541.599
AT1G11915	990	1.04084	0.283154
AT1G11920	1155	0.403382	0.773899
AT1G11925	423	24.8128	24.532
AT1G11930	1163	135.939	92.554
AT1G11940	1560	9.87772	9.76046
AT1G11950	3116	7.13707	6.81034
AT1G11960	2765	13.9517	14.2989
AT1G11990	1773	0.036362	0.0370513
AT1G12000	1701	66.8868	49.8137
AT1G12010	963	58.9017	55.7344
AT1G12020	681	7.777	9.65712
AT1G12030	888	3.41657	4.47504
AT1G12040	2235	7.46091	11.011
AT1G12050	2637	52.0401	42.7658
AT1G12070	672	1.06435	0.990976
AT1G12080	417	63.8061	77.7256
AT1G12090	414	377.739	319.668
AT1G12110	1773	91.3038	76.6469
AT1G12120	1867	51.2868	68.7413
AT1G12130	1413	0.252709	0.18611
AT1G12140	1738	42.7908	45.6375
AT1G12150	1647	2.81968	2.60476
AT1G12160	1593	16.4187	18.6157
AT1G12180	360	0.80968	0.384292
AT1G12200	1516	73.7091	53.8502
AT1G12210	4479	56.1616	64.339
AT1G12240	3365	93.3424	91.7701
AT1G12250	1083	24.3362	21.3704
AT1G12260	1491	2.62454	3.15227
AT1G12270	1719	48.4184	51.8483
AT1G12280	2685	5.90865	3.49972
AT1G12290	2655	8.60227	7.91317
AT1G12300	1914	0.655387	0.127208
AT1G12310	447	153.245	111.033
AT1G12320	639	39.2188	41.2656
AT1G12330	1518	9.10251	6.78855
AT1G12350	1306	16.7257	17.0217
AT1G12360	2413	59.1425	64.9167
AT1G12370	1491	5.26468	3.99273
AT1G12380	2382	11.0877	11.5004
AT1G12390	414	27.0622	28.5491
AT1G12400	606	272.462	240.175
AT1G12410	1050	136.208	110.044
AT1G12420	1326	13.6577	13.4548
AT1G12430	3268	37.4537	34.297
AT1G12440	507	44.4577	15.1868
AT1G12450	912	14.7828	14.873
AT1G12460	2649	3.57476	4.03876
AT1G12470	3460	44.0177	42.8575
AT1G12480	1671	6.53213	4.97642
AT1G12490	1059	0.224802	0.597805
AT1G12500	1086	15.2594	18.4564
AT1G12520	1993	136.066	146.04
AT1G12540	774	0.323349	0.304121
AT1G12550	972	8.54778	7.51809
AT1G12560	789	18.5523	27.6332
AT1G12570	1719	1.26965	0.482745
AT1G12580	2010	33.8406	39.4203
AT1G12600	1050	0.204174	0.747686
AT1G12610	630	0.68936	0.39194
AT1G12620	1866	2.40348	1.02492
AT1G12640	1389	65.109	43.5671
AT1G12650	845	60.0767	88.5551
AT1G12680	2044	34.4995	37.3779
AT1G12700	2552	2.58255	2.93242
AT1G12710	1174	15.7443	16.9263
AT1G12730	1755	10.1775	7.0783
AT1G12740	1437	4.62814	6.74891
AT1G12750	1630	11.9998	11.9691
AT1G12760	6440	106.727	96.93
AT1G12780	2269	153.752	167.644
AT1G12800	2660	44.1289	36.6464
AT1G12805	1571	71.0753	149.044
AT1G12820	3597	41.5416	39.071
AT1G12830	642	61.712	79.2952
AT1G12840	1520	164.233	126.873
AT1G12850	1218	41.0675	50.0701
AT1G12855	1389	0	0.0984235
AT1G12860	1353	7.41936	9.65123
AT1G12870	1251	0	0.0518835
AT1G12880	898	13.1889	16.9625
AT1G12890	660	0.256918	0.36516
AT1G12900	1304	193.033	144.429
AT1G12910	1305	101.919	89.2059
AT1G12930	3400	14.4713	15.2485
AT1G12940	1509	9.76594	5.00282
AT1G12950	1569	9.08595	13.1532
AT1G12960	315	0.59775	0.568105
AT1G12970	1395	16.1046	21.8312
AT1G12980	987	0.073652	0.149943
AT1G12990	1179	8.67821	10.2175
AT1G13000	1678	24.2424	28.7153
AT1G13020	1650	45.9836	38.6446
AT1G13030	1827	10.5517	10.8558
AT1G13040	1554	3.59211	1.72791
AT1G13060	1123	138.855	112.773
AT1G13080	1509	26.5639	21.0826
AT1G13090	1473	80.4675	80.9562
AT1G13100	1473	6.75198	8.97438
AT1G13110	1515	82.838	94.8158
AT1G13120	2411	19.5641	20.6593
AT1G13130	1659	0.870529	1.14311
AT1G13140	1605	1.56445	1.73095
AT1G13150	1899	2.48788	2.40616
AT1G13160	2415	26.3076	30.9911
AT1G13170	2514	16.7013	13.7473
AT1G13180	1894	16.1131	18.454
AT1G13190	1722	27.2355	33.7527
AT1G13195	783	17.6232	17.2702
AT1G13200	1308	0.173296	0.098326
AT1G13210	4082	48.6206	51.9225
AT1G13220	3387	20.8606	20.5342
AT1G13230	1275	0.0535355	0.050702
AT1G13245	126	1119.31	0
AT1G13250	1038	7.55068	7.86149
AT1G13260	1035	203.608	140.559
AT1G13270	2529	72.431	63.2448
AT1G13300	1272	15.9839	40.7551
AT1G13310	1125	0.281371	0.304447
AT1G13320	2116	48.2871	43.7143
AT1G13330	681	3.13341	4.98895
AT1G13340	1417	36.8444	30.2719
AT1G13350	2707	35.0008	38.8991
AT1G13360	585	147.48	117.015
AT1G13370	411	0.296422	0
AT1G13380	567	75.8203	90.9916
AT1G13390	947	86.4702	118.664
AT1G13400	624	0.887348	0.397774
AT1G13410	1425	3.29073	3.68514
AT1G13420	996	6.49766	14.4796
AT1G13430	1056	21.8488	16.6962
AT1G13440	1284	1090.42	965.909
AT1G13450	2157	42.18	74.8087
AT1G13460	1924	15.4661	15.8862
AT1G13470	1140	5.2766	3.95878
AT1G13480	1164	3.49446	3.1624
AT1G13490	1092	0.270086	0.065954
AT1G13500	1161	0.250264	0.699298
AT1G13510	1143	0.990491	1.49255
AT1G13520	4137	52.1281	42.8295
AT1G13550	1167	0.189032	0.299435
AT1G13560	3491	49.2736	38.7394
AT1G13580	1412	8.53821	6.84895
AT1G13590	264	78.1663	128.358
AT1G13600	591	8.54987	8.3257
AT1G13610	1077	0.762993	0.583812
AT1G13630	3122	1.75858	2.31168
AT1G13635	1133	5.97053	10.8155
AT1G13640	1869	15.3933	20.6844
AT1G13650	969	1.35474	1.88882
AT1G13670	678	36.5162	54.1067
AT1G13680	1041	0.149271	0.135216
AT1G13690	534	37.4121	41.2734
AT1G13700	1410	39.6285	53.9869
AT1G13710	1554	3.03611	3.29479
AT1G13730	1692	22.4261	23.1445
AT1G13740	1047	19.0663	14.7319
AT1G13750	2447	14.3879	14.3607
AT1G13770	3271	15.9518	14.5073
AT1G13790	2408	5.66904	6.26797
AT1G13810	912	13.7215	12.3179
AT1G13820	1290	16.8699	18.885
AT1G13830	864	10.0921	22.5134
AT1G13860	2779	15.0175	12.5452
AT1G13870	909	8.71026	14.1669
AT1G13880	1517	47.424	54.0024
AT1G13900	1971	21.8847	21.1652
AT1G13910	3003	11.7433	14.2252
AT1G13930	468	829.44	673.842
AT1G13940	3650	14.4505	14.384
AT1G13950	477	25.3682	19.9598
AT1G13960	1545	37.0988	46.1571
AT1G13970	2143	6.02801	7.68036
AT1G13980	4789	30.3777	29.6377
AT1G13990	1070	171.815	143.575
AT1G14000	2300	63.5773	65.6204
AT1G14010	1287	63.8856	67.5622
AT1G14020	2130	11.3612	10.458
AT1G14030	2192	12.0991	9.59624
AT1G14040	2442	21.3807	23.1775
AT1G14060	540	67.2518	63.5542
AT1G14070	1600	11.5428	17.787
AT1G14080	1560	4.9006	7.60686
AT1G14100	1551	0.134459	0.040181
AT1G14120	1142	44.26	81.2417
AT1G14130	1132	33.0372	34.166
AT1G14140	1165	20.6394	21.0181
AT1G14150	1311	18.4642	17.6327
AT1G14160	630	8.65256	9.54996
AT1G14170	1730	36.5222	35.524
AT1G14180	1594	4.70248	4.83571
AT1G14185	1512	0.911771	1.89036
AT1G14190	1506	0	0.475443
AT1G14200	540	75.8511	41.6855
AT1G14205	498	4.62296	2.36862
AT1G14210	821	83.0209	83.4043
AT1G14220	687	2.10145	3.87606
AT1G14230	1745	26.557	26.457
AT1G14240	1779	16.2703	24.5513
AT1G14250	1467	0.302358	0.31646
AT1G14260	1406	0.995715	1.25038
AT1G14270	1747	23.9424	17.566
AT1G14280	1329	14.036	21.3456
AT1G14290	1162	28.8352	36.2481
AT1G14300	1330	37.1852	43.4807
AT1G14310	943	21.7343	22.0318
AT1G14320	663	1042.91	792.757
AT1G14330	1326	55.732	36.7544
AT1G14340	2008	55.4012	35.4765
AT1G14350	2501	32.9888	33.7409
AT1G14360	1931	48.4971	35.2239
AT1G14370	1552	52.1129	57.3662
AT1G14380	2375	28.2562	30.2859
AT1G14390	2373	2.54226	2.60551
AT1G14400	939	158.421	143.403
AT1G14410	1079	26.066	23.7512
AT1G14420	1380	0.0973745	0.0495933
AT1G14430	1695	1.9805	1.21801
AT1G14440	939	4.25834	3.42359
AT1G14455	294	0	6.79969
AT1G14460	3684	12.3759	9.20172
AT1G14470	3293	8.07479	13.5828
AT1G14490	621	1.43379	1.2505
AT1G14500	1311	0	0.101755
AT1G14510	759	68.4932	77.0507
AT1G14520	936	9.66439	5.13865
AT1G14530	882	22.3071	14.7743
AT1G14540	1056	16.0149	9.57266
AT1G14550	966	5.5375	4.2041
AT1G14560	1780	18.9635	18.102
AT1G14570	1672	64.4688	62.3848
AT1G14580	1732	4.06222	2.82965
AT1G14590	1161	8.09338	6.21206
AT1G14600	1242	9.68362	15.1145
AT1G14610	3327	61.2157	62.265
AT1G14620	953	48.7628	51.9569
AT1G14630	1284	4.34368	6.42312
AT1G14640	5778	56.476	64.9725
AT1G14660	2772	6.5567	7.07372
AT1G14670	1779	100.766	92.251
AT1G14680	873	4.3604	7.72297
AT1G14685	840	36.1931	39.2358
AT1G14686	1020	0.247749	0.282531
AT1G14687	507	7.834	7.20076
AT1G14688	513	0	0.19585
AT1G14690	2411	45.7489	56.106
AT1G14700	1243	12.8117	15.3297
AT1G14710	2443	55.8184	61.084
AT1G14720	999	72.9826	67.9044
AT1G14730	940	34.9109	40.7638
AT1G14740	2202	109.078	121.066
AT1G14750	1737	1.60227	1.13833
AT1G14760	429	0.674509	0.58161
AT1G14770	1676	8.30498	7.10124
AT1G14780	1884	5.30498	7.82785
AT1G14790	3693	24.2151	23.2637
AT1G14810	1128	93.3428	70.4279
AT1G14820	874	28.8505	23.0139
AT1G14830	4410	61.6116	67.6884
AT1G14850	4395	15.1527	15.5875
AT1G14860	531	12.5999	9.92036
AT1G14870	459	277.539	221.99
AT1G14880	456	9.39482	1.66947
AT1G14890	660	254.887	387.773
AT1G14900	3529	62.6226	81.5109
AT1G14920	1602	23.4704	25.8648
AT1G14930	468	0.495641	0
AT1G14960	462	6.36998	12.9723
AT1G14970	2232	6.47379	6.41821
AT1G14980	297	665.976	717.982
AT1G14990	723	54.1029	65.7195
AT1G15000	1335	12.5826	18.09
AT1G15010	429	60.2537	62.9404
AT1G15015	483	0.215098	0
AT1G15020	2120	27.4437	32.4226
AT1G15030	1083	28.1778	36.9757
AT1G15040	1188	30.2508	14.8345
AT1G15050	558	1.53428	0.317107
AT1G15060	2403	16.863	16.6369
AT1G15080	1174	2.7117	3.84116
AT1G15100	468	74.6843	48.8649
AT1G15110	1913	31.5902	29.6255
AT1G15120	501	90.803	81.8619
AT1G15125	1056	449.057	449.798
AT1G15130	2541	61.0269	64.5242
AT1G15140	888	29.9944	27.6309
AT1G15150	1464	0.492355	0.175227
AT1G15160	1464	1.63563	1.43111
AT1G15165	2070	3.34297	3.53229
AT1G15170	2614	18.881	15.0664
AT1G15180	1449	8.01974	8.79958
AT1G15190	747	5.95928	6.10858
AT1G15200	1413	108.891	119.882
AT1G15210	4329	16.1029	21.3087
AT1G15215	777	13.753	9.9831
AT1G15220	1854	9.3038	11.4336
AT1G15230	468	68.2642	75.7711
AT1G15240	3063	24.269	25.7035
AT1G15250	618	171.839	156.096
AT1G15260	537	0.00117453	0
AT1G15270	195	2391.06	1255.14
AT1G15280	2729	60.534	65.3402
AT1G15290	4827	35.1829	48.9518
AT1G15310	1440	10.8286	8.68181
AT1G15330	1059	0	0.323624
AT1G15340	1155	259.638	304.787
AT1G15350	1145	46.1162	80.4041
AT1G15360	600	1.26651	0.594365
AT1G15370	444	108.76	101.778
AT1G15380	846	157.107	130.885
AT1G15385	222	7.7769	6.0962
AT1G15390	810	27.6812	26.2107
AT1G15400	659	128.567	227.401
AT1G15410	2350	19.0549	12.3807
AT1G15415	291	2.69859	1.5253
AT1G15420	837	30.7342	32.6523
AT1G15430	780	17.0087	19.3678
AT1G15440	2940	19.2541	22.526
AT1G15460	2052	0.427094	0.487015
AT1G15470	1387	17.5351	14.1248
AT1G15480	2047	11.9075	11.845
AT1G15490	2548	13.171	10.4622
AT1G15500	2214	179.849	160.318
AT1G15510	2601	6.00842	5.34818
AT1G15520	4272	17.9051	9.65532
AT1G15530	1971	13.9976	15.9212
AT1G15540	963	0.164964	0
AT1G15550	1077	3.38716	4.69299
AT1G15570	1882	6.78734	7.43824
AT1G15580	492	1.31941	1.65981
AT1G15630	789	1.07752	1.35873
AT1G15640	768	0.877567	0.900782
AT1G15660	2464	13.1375	13.9907
AT1G15670	1080	140.872	120.017
AT1G15690	2313	357.61	280.52
AT1G15700	1161	10.8474	11.5072
AT1G15710	1077	9.37053	7.88929
AT1G15720	1173	5.34894	5.29389
AT1G15730	1678	20.6354	18.1054
AT1G15740	2200	86.5002	91.416
AT1G15750	4508	111.539	105.112
AT1G15760	609	0.460821	1.27914
AT1G15772	666	4.95141	4.82281
AT1G15780	4420	23.1398	26.9119
AT1G15790	941	22.8722	38.8541
AT1G15800	678	27.6062	33.5531
AT1G15810	2057	46.3135	46.4201
AT1G15820	777	305.695	197.283
AT1G15825	381	1.05555	1.04473
AT1G15830	1452	1.42238	1.70222
AT1G15840	381	0.8268	0
AT1G15860	1068	55.5656	54.9498
AT1G15870	729	3.43017	2.96347
AT1G15880	2286	56.7875	72.7861
AT1G15885	2556	6.6319	10.3912
AT1G15900	3023	29.6068	31.9018
AT1G15920	861	17.8058	9.2506
AT1G15930	769	387.33	328.811
AT1G15940	2973	30.0344	31.3098
AT1G15950	1363	174.602	140.045
AT1G15960	1691	3.56192	3.44753
AT1G15970	1640	17.7476	14.6767
AT1G15980	1386	30.392	22.7698
AT1G15990	2130	0.0345524	0
AT1G16000	261	279.399	249.261
AT1G16010	2076	53.5484	39.219
AT1G16020	2076	11.4028	11.9012
AT1G16022	369	0.447028	0.383856
AT1G16025	342	0.54718	0.468106
AT1G16030	1941	14.2703	12.9091
AT1G16040	1283	35.3767	35.0167
AT1G16060	1038	9.32853	11.0584
AT1G16070	1197	2.74883	2.34664
AT1G16080	2950	62.7492	40.967
AT1G16110	2026	17.486	19.8124
AT1G16120	5156	10.4966	12.2694
AT1G16150	2340	0.919693	1.66995
AT1G16160	2136	1.41608	1.70823
AT1G16170	279	2.32334	1.84653
AT1G16180	1363	264.816	234.695
AT1G16190	2103	17.7265	20.2924
AT1G16210	1026	144.326	155.726
AT1G16220	1476	3.71307	3.29359
AT1G16225	600	0.497205	0.443239
AT1G16230	582	0	0.444044
AT1G16240	1044	135.358	152.865
AT1G16250	2098	16.556	13.3022
AT1G16260	2215	17.7677	18.1881
AT1G16270	4175	22.1179	21.2236
AT1G16280	1476	9.88525	9.06848
AT1G16290	1260	0.063498	0
AT1G16300	1508	11.5125	12.2033
AT1G16310	1287	6.00577	6.9681
AT1G16320	822	50.4604	39.1754
AT1G16330	2416	2.66663	2.54834
AT1G16340	1304	20.9602	20.7661
AT1G16350	1509	84.395	65.2364
AT1G16360	1011	1.69224	0.623964
AT1G16370	1566	6.62045	4.19576
AT1G16390	1557	3.25861	2.29887
AT1G16400	1614	19.2716	21.548
AT1G16410	1617	37.5966	29.5072
AT1G16420	1146	0.32565	0.727988
AT1G16430	609	20.7278	12.6507
AT1G16440	2503	3.82996	3.2984
AT1G16460	1192	84.6129	75.4596
AT1G16470	1136	70.3491	58.0786
AT1G16480	2814	1.83798	1.75406
AT1G16490	825	2.99411	3.52912
AT1G16500	780	10.0042	6.45002
AT1G16510	444	5.0284	4.69901
AT1G16520	978	30.6323	32.9098
AT1G16530	498	9.24592	8.6315
AT1G16540	5403	12.7109	12.0396
AT1G16560	1472	54.0372	50.3786
AT1G16570	2003	22.5147	16.7467
AT1G16590	648	10.694	10.8113
AT1G16610	1859	38.0831	55.9742
AT1G16630	2538	3.89705	3.82458
AT1G16640	405	6.29467	6.32789
AT1G16650	1795	12.0436	9.99393
AT1G16670	1615	37.4021	52.7918
AT1G16680	4826	28.2952	23.5192
AT1G16700	1061	73.3766	71.8306
AT1G16705	390	0.796825	2.6995
AT1G16710	6129	17.5128	16.291
AT1G16720	2205	39.5028	30.4182
AT1G16730	609	4.99824	2.57812
AT1G16740	381	187.231	105.98
AT1G16750	1844	6.12656	5.49394
AT1G16770	975	0.216377	0.590204
AT1G16780	9854	13.7582	12.3567
AT1G16790	435	17.026	12.0553
AT1G16810	1136	447.412	425.649
AT1G16825	468	9.5272	8.1379
AT1G16840	1056	45.5828	42.4838
AT1G16850	459	7.27463	10.9829
AT1G16858	2420	24.8126	25.234
AT1G16870	1443	28.644	28.1656
AT1G16880	1589	195.098	159.243
AT1G16890	489	279.823	218.808
AT1G16900	1713	14.968	8.88301
AT1G16905	1272	0.465844	0.953574
AT1G16910	495	0	0.39
AT1G16916	1629	41.7522	48.1736
AT1G16930	1719	9.22795	8.77761
AT1G16950	282	4.01687	1.75002
AT1G16960	546	25.9128	10.9547
AT1G16970	2151	17.3804	14.8992
AT1G17020	1077	100.507	87.254
AT1G17030	3689	13.7746	10.5902
AT1G17050	1254	15.6299	10.6389
AT1G17060	1496	5.72663	8.5692
AT1G17070	2550	14.1902	11.9484
AT1G17080	898	130.141	99.6676
AT1G17090	282	2.24896	0.00133942
AT1G17100	699	45.425	34.9855
AT1G17110	3169	31.8627	34.847
AT1G17120	1773	24.4754	14.3029
AT1G17130	1128	58.8537	71.6209
AT1G17140	1394	36.6867	27.3756
AT1G17145	1610	42.3718	39.6414
AT1G17147	297	13.4977	11.5604
AT1G17150	1209	0	0.054089
AT1G17160	1140	23.0782	22.1239
AT1G17170	657	13.9054	23.9398
AT1G17180	666	3.3658	7.88809
AT1G17190	663	19.1872	22.7827
AT1G17200	615	40.8434	36.7316
AT1G17210	3227	66.208	64.2342
AT1G17220	3700	67.3812	52.8385
AT1G17230	3306	10.7639	10.5673
AT1G17235	360	0.80968	0.792647
AT1G17240	2190	2.1187	2.1058
AT1G17250	2271	7.69775	8.06732
AT1G17260	3689	1.29936	1.07316
AT1G17270	2220	4.37474	5.04868
AT1G17280	1126	57.5538	72.5263
AT1G17285	288	6.01372	6.59951
AT1G17290	1632	164.706	168.405
AT1G17300	351	1.80747	2.10503
AT1G17310	654	14.8721	11.5008
AT1G17330	1064	53.4614	56.3238
AT1G17340	2906	23.2252	23.2738
AT1G17345	396	3.1764	0.935845
AT1G17350	841	19.9254	16.6891
AT1G17360	4240	16.7802	18.7026
AT1G17370	1384	84.4651	77.476
AT1G17380	825	30.0429	37.5194
AT1G17400	1386	3.62288	4.4425
AT1G17410	967	13.7039	13.8939
AT1G17420	2760	9.84538	8.4904
AT1G17430	999	10.1404	14.1183
AT1G17440	3004	27.3502	35.2733
AT1G17450	5898	9.10763	8.74812
AT1G17455	345	1.32309	3.51925
AT1G17460	2168	9.37827	8.58848
AT1G17470	1556	116.115	128.795
AT1G17480	2980	12.8616	7.96154
AT1G17490	234	104.297	74.5403
AT1G17500	4704	34.8586	35.8552
AT1G17510	369	42.5335	32.9025
AT1G17520	1457	23.3742	35.9549
AT1G17530	564	129.257	132.442
AT1G17550	2269	57.057	48.3755
AT1G17560	591	16.8992	11.916
AT1G17580	4563	20.4076	20.3849
AT1G17590	1654	34.1581	37.3603
AT1G17600	3150	2.37561	1.76399
AT1G17610	1263	2.28602	1.703
AT1G17615	1143	0.132756	0
AT1G17620	795	38.3458	44.0303
AT1G17630	2196	0.164847	0
AT1G17640	1896	8.88383	10.9031
AT1G17650	2720	34.1528	32.6222
AT1G17680	3002	31.3375	28.3606
AT1G17690	2607	22.4607	22.7851
AT1G17700	543	2.8363	4.63342
AT1G17710	840	30.2837	52.8448
AT1G17720	1990	72.3948	69.9973
AT1G17730	1155	57.158	69.578
AT1G17744	441	168.702	130.899
AT1G17745	1956	209.534	151.461
AT1G17750	3267	3.33765	3.4303
AT1G17760	2677	16.1016	18.7386
AT1G17780	1751	31.452	30.2358
AT1G17790	1464	13.1939	11.6254
AT1G17810	804	0.096754	0.563486
AT1G17820	2412	14.8414	15.3478
AT1G17830	1620	14.1441	13.2967
AT1G17840	3252	31.8655	23.9813
AT1G17850	2022	10.5697	10.1833
AT1G17860	591	72.8865	56.969
AT1G17870	1722	3.22368	2.18717
AT1G17880	742	277.176	392.588
AT1G17890	1315	42.5108	41.8327
AT1G17920	2855	1.625	1.65237
AT1G17930	1903	18.0255	23.4316
AT1G17940	1718	15.0553	21.1877
AT1G17950	750	3.00584	2.37527
AT1G17960	1377	1.49886	1.48199
AT1G17970	1592	13.6687	16.6532
AT1G17980	4899	27.7667	27.4578
AT1G18000	1380	0.113842	0
AT1G18010	1380	0.0486873	0
AT1G18020	3454	11.8536	14.0426
AT1G18040	2387	6.14167	11.2295
AT1G18060	969	24.77	17.7747
AT1G18070	2127	122.684	123.753
AT1G18080	984	326.254	222.223
AT1G18090	2474	3.83804	2.66909
AT1G18100	522	13.9774	14.5869
AT1G18130	498	0	0.61914
AT1G18140	1746	0.802612	1.05088
AT1G18150	1919	28.1239	29.2909
AT1G18160	3598	39.1333	38.4306
AT1G18170	744	16.7047	14.0766
AT1G18180	918	5.96944	3.82269
AT1G18190	2117	22.4191	20.6791
AT1G18200	690	15.537	15.9915
AT1G18210	513	103.706	108.236
AT1G18250	735	11.9044	15.9115
AT1G18260	2389	86.1248	92.7801
AT1G18265	843	5.8712	5.31376
AT1G18270	4182	34.9713	36.0211
AT1G18290	531	5.40366	7.5195
AT1G18300	624	50.9809	62.1062
AT1G18310	1950	0.065281	0
AT1G18320	429	0.588601	0.256854
AT1G18330	1507	2.81084	0.856296
AT1G18335	2659	14.6616	15.5869
AT1G18350	924	5.07515	3.19897
AT1G18360	1149	6.97001	6.14763
AT1G18370	3260	7.1379	7.17981
AT1G18390	2177	15.1972	20.275
AT1G18400	783	24.3642	24.1712
AT1G18410	6065	2.06515	2.28892
AT1G18420	3216	13.367	16.3461
AT1G18450	1992	51.1346	50.4869
AT1G18460	2962	20.9125	19.3539
AT1G18470	1536	48.3725	50.7902
AT1G18480	1176	35.9635	26.9329
AT1G18485	2913	5.63762	3.54836
AT1G18490	849	19.9979	21.1689
AT1G18500	2094	90.5242	81.638
AT1G18520	816	0	0.0898105
AT1G18530	474	0.222737	0
AT1G18540	850	505.123	497.734
AT1G18550	2354	3.47223	3.4258
AT1G18560	2073	4.40189	3.70355
AT1G18570	1425	84.5141	111.204
AT1G18580	1614	15.6797	18.6562
AT1G18590	1041	20.4035	23.1069
AT1G18600	1011	20.9145	17.9064
AT1G18610	7459	32.2595	36.1745
AT1G18640	1782	40.3172	35.572
AT1G18650	555	29.1812	28.6551
AT1G18660	1980	38.2121	37.3445
AT1G18670	2352	15.3664	17.7526
AT1G18680	713	20.7127	16.051
AT1G18690	1542	1.64986	0.933205
AT1G18700	2269	29.8787	31.006
AT1G18710	1108	6.10145	7.85276
AT1G18720	621	288.149	174.315
AT1G18730	528	51.8502	46.19
AT1G18740	1149	34.0533	30.5566
AT1G18750	1839	6.6931	7.32391
AT1G18773	839	8.80798	8.8856
AT1G18800	1208	75.6061	79.8881
AT1G18810	1164	0.199765	0.422245
AT1G18830	2910	0.140091	0.061145
AT1G18835	267	10.6479	1.19865
AT1G18840	2377	30.3213	26.6378
AT1G18850	1200	4.39568	6.14157
AT1G18860	1891	14.3599	20.2284
AT1G18870	1689	0.750167	0.296111
AT1G18880	1825	35.0987	49.6335
AT1G18890	1993	30.0915	28.0991
AT1G18900	3115	13.2573	13.915
AT1G18910	4307	11.0336	12.9859
AT1G18940	1581	1.19803	1.4742
AT1G18950	2603	29.8352	31.6028
AT1G18960	924	0.320994	0.239357
AT1G18970	663	14.949	15.5358
AT1G18980	663	15.229	20.6615
AT1G18990	1575	0.0903981	0.324728
AT1G19000	1356	329.474	450.945
AT1G19010	960	11.5101	10.5355
AT1G19020	261	271.207	281.634
AT1G19025	1823	2.66868	3.33139
AT1G19040	519	0.189152	0
AT1G19050	621	16.6666	18.0495
AT1G19070	1510	5.00762	11.5357
AT1G19100	2614	8.09795	7.36916
AT1G19110	2571	24.887	27.2822
AT1G19115	528	0	0.187928
AT1G19120	387	27.9095	26.59
AT1G19130	2521	132.557	137.829
AT1G19150	813	15.9982	9.20967
AT1G19160	1053	0.667778	0.464034
AT1G19170	1521	14.5491	13.3278
AT1G19180	762	190.902	254.896
AT1G19190	957	3.41583	2.71127
AT1G19200	1016	9.5744	4.86172
AT1G19210	558	7.8626	5.86609
AT1G19220	3261	8.81714	15.007
AT1G19230	3560	5.15053	5.13501
AT1G19240	315	67.9193	69.8807
AT1G19250	1593	5.56475	5.21561
AT1G19270	2307	25.6511	26.93
AT1G19290	2715	1.52322	0.000734512
AT1G19300	1056	13.3832	12.9974
AT1G19310	681	9.86875	8.97145
AT1G19320	744	0.234049	0.211846
AT1G19330	1223	29.4719	25.2339
AT1G19340	1720	5.07667	3.09219
AT1G19350	1074	149.218	154.941
AT1G19360	2154	62.4829	60.5297
AT1G19370	1818	18.1973	18.9633
AT1G19380	444	93.5439	94.0673
AT1G19394	2326	767.104	20.4441
AT1G19400	3607	69.27	64.6689
AT1G19430	2713	32.9621	31.0131
AT1G19440	1551	9.25135	7.80681
AT1G19450	1900	31.9364	20.8447
AT1G19470	1239	0	0.266429
AT1G19480	1149	8.03398	6.65295
AT1G19485	3383	14.437	15.7192
AT1G19490	1416	4.48349	5.92293
AT1G19510	303	3.67219	1.95348
AT1G19520	2178	24.5439	24.749
AT1G19530	994	474.632	676.98
AT1G19540	933	19.7957	29.0009
AT1G19550	462	0.233808	0.236954
AT1G19570	642	701.229	762.221
AT1G19580	828	37.5872	37.7096
AT1G19600	1206	91.3405	80.0466
AT1G19610	237	23.9487	14.3202
AT1G19620	954	2.26089	1.36118
AT1G19630	1431	1.29927	1.5176
AT1G19640	1170	0.327481	0
AT1G19650	1827	8.90938	6.44914
AT1G19660	1395	188.609	183.543
AT1G19670	975	58.2388	44.8605
AT1G19680	2369	30.9372	28.798
AT1G19690	1059	10.6171	11.5418
AT1G19700	2128	29.96	22.802
AT1G19710	1440	17.7484	19.3456
AT1G19715	5357	38.7251	35.3463
AT1G19730	615	92.8226	95.2941
AT1G19740	837	52.6025	43.8359
AT1G19750	1353	1.18097	1.07068
AT1G19770	1182	107.008	129.345
AT1G19780	2262	0.110608	0.193282
AT1G19790	1038	1.18685	1.5173
AT1G19800	1470	22.326	20.2583
AT1G19830	354	0.84609	1.25462
AT1G19835	3342	53.4243	57.6933
AT1G19840	462	7.53902	6.87971
AT1G19850	3498	29.9063	22.8988
AT1G19860	2507	14.4464	18.454
AT1G19870	2905	70.7185	85.604
AT1G19880	2099	57.0595	50.5102
AT1G19900	1647	0.989888	0.613839
AT1G19910	498	759.207	442.116
AT1G19920	2177	75.2698	60.3464
AT1G19940	1548	1.59678	1.00621
AT1G19950	1365	7.21679	7.27792
AT1G19960	195	52.8845	0
AT1G19970	819	5.49649	5.09971
AT1G19980	1029	8.436	9.56592
AT1G19990	756	16.2447	16.1777
AT1G20010	1350	91.7069	106.573
AT1G20020	1464	206.223	170.167
AT1G20030	1029	4.6803	4.3832
AT1G20050	672	102.396	145.744
AT1G20060	3145	1.83083	2.23699
AT1G20065	884	0.286929	2.91502
AT1G20070	582	3.53479	3.6715
AT1G20080	1614	0.0810225	0.118002
AT1G20090	588	62.651	64.7899
AT1G20100	1743	123.921	109.018
AT1G20110	1806	73.3043	58.5406
AT1G20120	1209	0.686215	1.69593
AT1G20130	1605	0.575672	0.303945
AT1G20140	492	46.781	49.8263
AT1G20150	2343	0.177527	0.075554
AT1G20160	2310	51.9271	55.7788
AT1G20180	1173	8.23373	5.98685
AT1G20190	759	28.9713	19.1097
AT1G20200	1849	47.32	44.8851
AT1G20220	1408	71.0289	63.3173
AT1G20225	896	106.842	124.909
AT1G20230	2283	2.28437	2.05485
AT1G20260	1711	143.245	143.794
AT1G20270	1364	22.5024	25.7869
AT1G20290	1149	0.060801	0.123824
AT1G20300	1614	9.719	10.1768
AT1G20310	723	3.43044	2.70286
AT1G20330	1086	81.8034	84.6842
AT1G20340	504	588.751	515.24
AT1G20350	657	9.84859	8.16204
AT1G20370	1874	20.1021	20.7271
AT1G20380	2196	6.53095	6.8731
AT1G20400	2835	0.0431831	0.0628989
AT1G20410	1707	16.475	14.7832
AT1G20430	351	57.8141	50.7992
AT1G20440	1462	1061.02	1255.46
AT1G20460	321	17.607	9.23087
AT1G20470	441	2.57068	3.22311
AT1G20480	1838	1.67656	2.35648
AT1G20490	1953	5.03896	5.20246
AT1G20510	1641	50.0734	40.8383
AT1G20520	696	4.56039	5.66267
AT1G20530	1845	1.47261	2.27989
AT1G20540	1629	25.9607	20.318
AT1G20550	2361	5.84486	5.90433
AT1G20560	5126	42.5708	41.0273
AT1G20575	741	51.4346	56.9311
AT1G20580	396	202.737	302.713
AT1G20590	600	0	0.151126
AT1G20600	714	0	0.108389
AT1G20610	1865	6.1424	6.3871
AT1G20620	4008	4488.75	4343.08
AT1G20640	3185	14.1965	14.7621
AT1G20650	1146	20.1303	23.304
AT1G20670	2252	19.0274	24.017
AT1G20680	801	0.527529	0.37434
AT1G20690	723	3.46871	5.73014
AT1G20693	890	266.395	281.664
AT1G20696	943	286.848	326.875
AT1G20700	636	12.7962	15.6053
AT1G20710	594	0.177022	0
AT1G20720	3926	1.47618	0.907721
AT1G20730	771	0.445115	0.104309
AT1G20735	1191	0.0581695	0.292039
AT1G20740	801	0	0.098932
AT1G20750	3435	0.0175613	0.0511593
AT1G20760	3940	36.7327	44.1897
AT1G20770	648	52.5198	58.5421
AT1G20780	2899	17.4715	19.5402
AT1G20790	1308	0.051911	0
AT1G20795	1257	0.127364	0.051583
AT1G20810	1863	29.7596	25.6441
AT1G20823	594	14.4063	15.8727
AT1G20830	1223	14.5778	14.2934
AT1G20840	2558	38.8468	35.8616
AT1G20850	1071	42.2413	44.669
AT1G20860	1605	0.394529	1.21991
AT1G20870	1531	1.00832	1.01307
AT1G20880	2119	25.032	22.0727
AT1G20890	988	24.8085	28.6838
AT1G20900	936	23.7396	28.5614
AT1G20910	1718	18.0765	17.8993
AT1G20920	6031	34.5189	35.3531
AT1G20930	948	9.0538	8.26951
AT1G20950	1845	38.6711	28.271
AT1G20960	7265	59.1258	52.3986
AT1G20970	4680	67.4064	77.3325
AT1G20980	3864	92.8482	84.5463
AT1G20990	960	3.77209	1.77323
AT1G21000	741	213.202	199.985
AT1G21010	633	11.08	10.6853
AT1G21050	738	25.3244	31.1645
AT1G21060	2886	65.9813	65.5843
AT1G21070	1047	5.52922	3.48701
AT1G21080	1604	81.9483	96.6528
AT1G21090	1150	8.78683	13.1892
AT1G21100	1410	339.213	344.181
AT1G21140	603	5.10199	5.13632
AT1G21150	1173	2.22813	2.27778
AT1G21160	4021	30.563	32.5388
AT1G21170	4857	16.8784	16.382
AT1G21190	294	98.928	80.5084
AT1G21200	1332	7.37209	11.3366
AT1G21210	2217	2.80647	2.70562
AT1G21230	2212	4.78971	2.82224
AT1G21240	2880	2.87218	2.3366
AT1G21250	2321	117.118	118.413
AT1G21270	2199	28.651	36.6197
AT1G21280	714	12.013	11.4787
AT1G21310	1296	892.698	1369.11
AT1G21320	1708	22.4101	15.0945
AT1G21326	720	9.52351	11.5761
AT1G21340	783	0.200733	0.788693
AT1G21350	1087	36.8353	57.8179
AT1G21360	1066	32.1171	36.0394
AT1G21370	1891	37.7185	34.1259
AT1G21380	1790	57.6385	66.879
AT1G21390	747	19.3882	18.8756
AT1G21400	1582	107.092	111.788
AT1G21410	1437	43.1825	50.9171
AT1G21440	1154	53.281	64.2195
AT1G21450	1782	21.5107	23.4736
AT1G21460	744	16.4362	10.2933
AT1G21480	1584	16.2913	16.8986
AT1G21500	381	48.2373	47.5296
AT1G21510	972	0.990662	1.10982
AT1G21520	201	572.376	96.819
AT1G21530	1650	0.17151	0.155596
AT1G21540	1653	1.59125	1.33733
AT1G21550	468	4.68891	3.79675
AT1G21560	1650	30.8201	30.2909
AT1G21580	7548	24.8557	21.318
AT1G21590	2271	32.1769	23.7172
AT1G21600	1340	88.9343	86.4594
AT1G21610	2563	27.5375	29.0688
AT1G21630	4593	50.1134	63.5419
AT1G21640	3349	32.1854	30.0905
AT1G21650	5418	27.4554	24.0456
AT1G21660	2047	43.6503	43.6742
AT1G21670	2112	19.6613	20.2934
AT1G21680	2121	132.18	142.198
AT1G21690	1281	15.7435	16.9679
AT1G21695	654	1.93447	2.90106
AT1G21700	2730	24.9169	28.9492
AT1G21710	1098	10.0391	9.18431
AT1G21720	679	80.4395	69.2634
AT1G21730	2673	24.3977	29.745
AT1G21740	2862	6.19192	5.85187
AT1G21750	1506	169.012	178.229
AT1G21760	3108	68.7101	82.4556
AT1G21770	336	435.627	307.637
AT1G21790	867	10.2913	9.36012
AT1G21810	1887	2.29423	2.08647
AT1G21830	621	59.094	71.061
AT1G21840	723	6.98485	3.6426
AT1G21850	1656	0	0.040068
AT1G21860	1617	0.303458	0.232593
AT1G21880	1251	18.6055	18.8443
AT1G21890	1623	6.70018	6.70519
AT1G21900	651	70.5006	57.8049
AT1G21910	693	45.3276	126.918
AT1G21920	1498	147.358	127.27
AT1G21930	592	54.1162	83.4398
AT1G21940	552	0.199517	0
AT1G21970	717	0.133081	0.107734
AT1G21980	2259	41.7082	45.8751
AT1G22000	2154	0.0341233	0
AT1G22015	1197	0.135197	0
AT1G22020	2296	27.4333	25.3226
AT1G22030	1002	9.85897	12.7059
AT1G22040	1428	25.5213	15.888
AT1G22050	360	15.9764	12.4898
AT1G22060	6929	17.2143	16.7021
AT1G22065	219	123.634	99.388
AT1G22070	1698	61.0298	80.0948
AT1G22090	990	0.073365	0
AT1G22110	849	1.2593	0.784733
AT1G22120	1389	0	0.0492118
AT1G22130	1008	0.083843	0
AT1G22140	423	176.954	88.3952
AT1G22150	1971	0.242073	0.479003
AT1G22160	584	70.8968	92.1909
AT1G22170	1680	11.8832	17.1078
AT1G22180	1612	38.9419	45.7315
AT1G22190	786	119.121	126.887
AT1G22200	1642	66.3912	69.7794
AT1G22210	963	0.672755	0.819068
AT1G22220	945	19.2971	29.6446
AT1G22230	945	11.7024	18.9977
AT1G22240	1548	0	0.0402718
AT1G22250	603	4.01827	3.50809
AT1G22260	2696	0.707244	0.420411
AT1G22270	375	65.9726	81.2603
AT1G22275	2859	2.49968	2.85062
AT1G22280	1040	94.2464	118.047
AT1G22290	651	0.131145	0
AT1G22300	765	535.352	493.288
AT1G22310	1575	17.7341	19.8726
AT1G22330	998	6.14677	11.4684
AT1G22340	1464	0.673948	0.691147
AT1G22360	3830	125.582	109.389
AT1G22370	1440	14.4665	18.704
AT1G22380	2003	65.773	40.7721
AT1G22410	1584	156.192	141.382
AT1G22420	1443	0	0.137814
AT1G22430	1437	36.6301	29.2821
AT1G22440	1536	37.2383	45.0681
AT1G22450	576	192.67	165.544
AT1G22460	1698	0.280363	0.294953
AT1G22470	441	4.36324	7.71002
AT1G22480	525	5.70134	10.188
AT1G22490	915	1.84504	5.04574
AT1G22500	1146	11.7544	13.7707
AT1G22510	672	24.5035	27.1809
AT1G22520	540	42.5072	38.3958
AT1G22530	2052	77.3032	108.547
AT1G22540	1908	11.9958	10.9147
AT1G22550	1783	6.12991	11.4713
AT1G22570	1698	4.09933	6.46012
AT1G22590	492	3.47806	5.40822
AT1G22610	3090	25.5956	27.913
AT1G22620	2996	23.9519	23.5695
AT1G22630	508	92.6371	115.428
AT1G22640	774	42.9509	26.1324
AT1G22650	1979	8.74117	8.27743
AT1G22660	1818	11.5895	14.5033
AT1G22680	558	0.16729	0.339702
AT1G22690	360	88.8072	98.648
AT1G22700	1149	40.1241	38.5858
AT1G22710	1539	78.1642	64.0516
AT1G22730	2352	35.3724	32.7979
AT1G22740	2173	44.9981	47.4138
AT1G22760	1983	0.144337	0.03033
AT1G22770	4190	31.6847	17.3101
AT1G22780	459	319.102	451.738
AT1G22790	1240	46.5405	55.6147
AT1G22800	1431	25.4059	26.123
AT1G22810	435	0.92654	0.266572
AT1G22830	2112	0.931617	2.51897
AT1G22840	345	274.556	282.57
AT1G22850	2478	43.0676	39.1105
AT1G22860	6668	15.041	15.714
AT1G22880	1455	5.08018	8.19889
AT1G22882	2540	31.2937	43.2125
AT1G22885	210	117.629	217.296
AT1G22890	571	256.263	454.997
AT1G22900	582	4.67137	5.4558
AT1G22910	1533	29.643	37.0889
AT1G22920	1074	25.9886	24.6028
AT1G22930	3802	172.052	154.592
AT1G22940	2217	14.7396	16.2032
AT1G22950	1310	19.3067	16.2613
AT1G22960	2157	0.167122	0.00023333
AT1G22970	1085	28.2693	27.3549
AT1G22980	1080	2.82761	2.56304
AT1G22985	480	16.1834	19.7092
AT1G22990	691	40.3687	38.8861
AT1G23000	1077	5.19132	6.73588
AT1G23010	1746	3.5435	3.62683
AT1G23020	2779	47.3319	43.2386
AT1G23030	2160	21.0405	27.7187
AT1G23040	435	53.2647	52.0425
AT1G23050	486	65.1373	62.0234
AT1G23060	1407	22.7496	13.0088
AT1G23070	1212	0.684138	0.439518
AT1G23080	2618	49.1179	51.8041
AT1G23090	2090	35.2313	47.0057
AT1G23100	294	8.10875	14.917
AT1G23110	1005	3.24551	6.65264
AT1G23120	447	61.3479	89.1394
AT1G23130	483	1044.9	943.331
AT1G23140	644	29.5966	43.1998
AT1G23149	156	0	619.215
AT1G23150	426	20.6166	32.3115
AT1G23160	1737	0.416263	0.956715
AT1G23170	5083	18.5953	15.4472
AT1G23190	1752	77.3451	71.6324
AT1G23200	1665	3.86057	2.91944
AT1G23201	567	2.63954	0.948636
AT1G23205	618	6.68644	4.02953
AT1G23210	1470	0.293994	0.792832
[truncated: 19,870 more rows]
