# Supplementary material for: Transcriptomic Profiling Analysis of Arabidopsis thaliana Treated with Exogenous Myo-Inositol
Source: PLoS One. 2016 Sep 7;11(9):e0161949. doi: 10.1371/journal.pone.0161949 (PMC5014391; doi:10.1371/journal.pone.0161949)
Supplement: S2 Table — (XLS) [file pone.0161949.s007.xls]

## Sheet: Sheet1
S2 Table. List of the 184 new genes detected from the two cDNA libraries. The Gene ID, length of gene, FPKM, raw fragment number and normalized count of fragment in the table.A1 represent without exogenous myo-inositol (MI-) treatment and A2 represent with exogenous myo-inositol (MI+) treatment.
#GeneID	Length	fpkm		raw_fragment_number		normalized_count
		A2	A1	A2	A1	A2	A1
Arab_newGene_1	635	52.2877	31.136	195.5	105.5	185.921	110.416
Arab_newGene_2	776	3.88973	4.1905	19.5	19	18.5286	19.9219
Arab_newGene_3	2621	5.3944	4.39722	116.5	87	110.962	90.4079
Arab_newGene_4	4502	3.25624	3.47649	126	123.5	119.448	127.5
Arab_newGene_5	1402	1.86816	1.13197	20	11	18.9156	11.4524
Arab_newGene_6	672	3.02467	2.58914	12	9.5	11.7318	10.0016
Arab_newGene_9	1219	19.6493	4.03838	173.5	34.5	168.268	34.5307
Arab_newGene_11	745	1.15558	2.65832	6	12	5.19349	11.9328
Arab_newGene_12	1473	7.96664	6.39537	90	67	85.527	68.5957
Arab_newGene_14	1188	4.95217	2.88166	43	23	41.074	23.872
Arab_newGene_16	1207	7.73926	6.37073	68.5	50.5	65.4508	53.8043
Arab_newGene_17	987	40.9402	27.2962	282	172.5	269.058	179.121
Arab_newGene_18	1100	0.252302	1.13576	2	8	1.90219	8.55082
Arab_newGene_19	761	1.42905	1.32453	7	6	6.62223	6.12845
Arab_newGene_20	4084	2.14637	2.5518	75	80.5	71.0486	84.4466
Arab_newGene_22	766	5.13035	5.50933	25.5	25	23.9873	25.725
Arab_newGene_23	3116	7.49952	7.71328	196	184.5	186.06	191.297
Arab_newGene_24	501	3.32415	1.81811	8.5	4	7.99576	4.35675
Arab_newGene_25	847	15.4791	16.6476	87	86	83.1698	89.2781
Arab_newGene_26	2393	4.61331	4.71638	91.5	84	85.8799	87.7551
Arab_newGene_27	2320	1.01435	1.21094	19.5	21	18.2452	21.7749
Arab_newGene_28	498	11.7177	8.86741	29.5	20.5	27.8978	21.0474
Arab_newGene_30	1042	14.5726	21.3531	110	143.5	102.586	150.169
Arab_newGene_31	601	21.4706	8.79538	73	27.5	70.1379	28.6309
Arab_newGene_33	1391	7.88942	4.84224	82.5	44	78.6623	45.9722
Arab_newGene_35	1217	9.10681	7.08387	80.5	58.5	76.8993	60.168
Arab_newGene_36	2593	4.25559	4.04836	91	79	86.5139	82.2639
Arab_newGene_38	905	4.15869	3.0515	26.5	17.5	24.4032	17.878
Arab_newGene_39	1185	3.52872	2.41154	31	19.5	29.1652	19.9175
Arab_newGene_40	1063	8.19373	11.0448	54.5	58.5	51.3564	60.3218
Arab_newGene_41	578	19.8597	17.7218	46.5	36	43.1483	37.9907
Arab_newGene_42	657	2.30395	2.33435	9	8	8.63063	8.71347
Arab_newGene_43	1663	1.92054	0.927081	25	11	23.7419	11.4524
Arab_newGene_44	1332	0.0408991	0.878078	0.5	8	0.389962	8.35362
Arab_newGene_46	1561	6.37147	5.56536	77	60.5	73.1987	63.8828
Arab_newGene_47	3231	29.3624	24.6411	475	359.5	451.45	376.744
Arab_newGene_48	690	31.6673	38.6295	74.5	79.5	70.6969	83.4795
Arab_newGene_50	2580	5.80263	7.32217	114	124.5	107.229	129.697
Arab_newGene_51	2075	2.99263	3.12339	50.5	47	47.552	49.6058
Arab_newGene_53	507	29.3699	44.4874	77.5	106	72.1066	109.011
Arab_newGene_55	539	12.3096	10.4243	35	27	33.6777	28.3914
Arab_newGene_57	1817	1.72928	0.000443313	24.5	0.5	23.6672	0.0060629
Arab_newGene_58	4029	117.849	147.812	3061.5	3448	2871.28	3629.86
Arab_newGene_87	554	3.36905	2.96993	10	8	9.65254	8.46951
Arab_newGene_88	627	1.60788	0.464124	6	1.5	5.60031	1.61345
Arab_newGene_89	1616	1.81453	2.5177	23	28.5	21.6981	30.0862
Arab_newGene_91	5198	94.3269	97.1874	4099	3807.5	3883.01	3998.14
Arab_newGene_92	2592	8.93959	6.84915	191.5	134	181.656	139.119
Arab_newGene_93	3930	19.5285	17.0978	653	523.5	620.68	543.269
Arab_newGene_94	1880	0.80498	1.27676	12	17.5	11.4485	18.1458
Arab_newGene_97	1559	14.6664	17.9181	172	182.5	161.858	191.965
Arab_newGene_98	2514	4.26052	3.67036	88	69.5	83.7314	72.0995
Arab_newGene_99	1285	3.38586	2.84006	32.5	25	30.8927	25.8877
Arab_newGene_100	822	1.62674	1.22202	9	6	8.38275	6.29113
Arab_newGene_101	681	4.4055	6.05052	19	23.5	17.4064	23.8419
Arab_newGene_103	1473	2.78047	2.97978	28.5	29	26.6306	29.4399
Arab_newGene_106	861	41.7772	48.6292	240.5	257	229.463	266.623
Arab_newGene_107	789	36.1145	19.5412	182.5	91.5	176.177	95.0857
Arab_newGene_108	1664	83.4239	81.6659	1079	967.5	1032.14	1009.52
Arab_newGene_109	1844	11.6413	9.92972	80.5	61.5	76.699	63.2899
Arab_newGene_110	970	23.2648	27.0848	94.5	97	89.1522	100.975
Arab_newGene_111	1986	5.98172	4.53249	81.5	59	77.4608	61.2934
Arab_newGene_112	632	11.6491	11.8613	45	40.5	41.0624	41.7619
Arab_newGene_113	592	2.5316	0	8.5	0	8.0892	0
Arab_newGene_114	651	0.506086	1.90319	2	7	1.86677	7.01433
Arab_newGene_115	1152	0.808033	1.80137	7.5	14	6.44684	14.3661
Arab_newGene_116	567	15.0347	14.1196	47.5	40.5	44.6634	41.8551
Arab_newGene_117	873	6.29608	6.26387	37	34.5	35.2258	34.9947
Arab_newGene_118	1303	1.51524	3.12336	15	28	14.0539	28.9519
Arab_newGene_119	2656	7.41734	6.30051	162.5	125.5	154.57	130.735
Arab_newGene_120	1994	15.9	11.9938	247.5	170	235.592	176.22
Arab_newGene_123	795	4.82706	0.825866	25.5	4.5	23.7795	4.0596
Arab_newGene_124	2608	11.4931	11.5234	247.5	227.5	235.123	235.641
Arab_newGene_125	1492	11.3295	9.35758	101	78	95.8858	81.3824
Arab_newGene_126	476	9.67075	13.888	23	29.5	21.2069	30.3402
Arab_newGene_127	979	2.10713	0.377049	14	2.5	13.7188	2.44796
Arab_newGene_128	810	7.27396	4.60271	38.5	23.5	36.7764	23.2259
Arab_newGene_156	3551	9.83322	6.64119	295.5	182.5	280.611	189.454
Arab_newGene_157	1097	3.79977	4.1041	29	28	27.1568	29.3586
Arab_newGene_158	3260	20.0527	23.7466	528.5	573	499.624	597.549
Arab_newGene_159	4709	1.99501	3.02954	82	110	76.7146	116.476
Arab_newGene_160	237	48.3991	9.48086	8.5	1.5	8.27902	1.53212
Arab_newGene_161	1172	1.51734	3.28196	14	26	12.3659	26.7366
Arab_newGene_162	552	36.3963	21.032	108.5	56	103.565	59.6118
Arab_newGene_163	1003	9.46518	6.33888	67	41.5	63.5069	42.4655
Arab_newGene_164	973	2.71412	1.69	18.5	10.5	17.5067	10.8875
Arab_newGene_165	1037	18.8817	6.3568	129	39.5	122.16	40.5199
Arab_newGene_166	3393	9.47118	7.09335	211	154.5	200.19	162.204
Arab_newGene_167	975	8.97657	9.43836	61.5	59	58.0495	60.9681
Arab_newGene_168	1735	1.92194	1.52603	18.5	19.5	16.8157	19.7931
Arab_newGene_169	1761	1.0411	1.7748	15.5	23	13.7356	23.415
Arab_newGene_170	648	1.78826	2.0937	7	7.5	6.5514	7.66057
Arab_newGene_172	932	0.848386	2.8236	6	16.5	5.18197	17.1938
Arab_newGene_173	2651	8.26439	10.1284	182	200.5	172.108	210.839
Arab_newGene_174	518	0.372477	2.53245	1	6.5	0.951091	6.4494
Arab_newGene_177	517	43.9295	25.6741	118	63.5	111.831	65.1045
Arab_newGene_178	999	4.89849	3.46127	34.5	22.5	32.6887	23.0675
Arab_newGene_179	1656	2.86043	3.1886	37	37.5	35.1903	39.1975
Arab_newGene_180	1570	14.7149	12.1164	179.5	133.5	170.104	140.018
Arab_newGene_182	1259	2.63028	1.31468	24	11.5	23.4282	11.692
Arab_newGene_183	2501	14.6193	15.9628	300.5	300	285.679	311.791
Arab_newGene_185	2598	13.4162	11.5213	288.5	225.5	273.31	234.612
Arab_newGene_186	1458	10.9289	11.4651	91	98.5	86.4431	102.023
Arab_newGene_187	506	73.7822	87.9843	190.5	208	180.776	214.839
Arab_newGene_188	2826	9.93745	9.56497	192.5	171.5	182.574	177.992
Arab_newGene_189	928	2.95661	7.36883	19.5	44	17.9249	44.6354
Arab_newGene_191	521	1.65316	2.09909	4.5	5.5	4.2622	5.40086
Arab_newGene_192	1594	23.7118	23.8683	295.5	270	279.082	280.742
Arab_newGene_193	623	21.3997	9.60747	77.5	31	73.9043	33.0734
Arab_newGene_194	1557	16.5465	10.9742	172	106	164.261	111.469
Arab_newGene_195	2995	0.76463	0.512555	19.5	11.5	18.1745	12.18
Arab_newGene_196	951	6.00529	5.11234	37	28	34.6971	28.4683
Arab_newGene_197	2060	2.32425	2.87062	39.5	43.5	36.6318	45.2225
Arab_newGene_198	1424	4.40702	4.49079	41.5	38.5	39.4172	39.6767
Arab_newGene_199	1373	0.476779	0.857265	5	7.5	4.71127	8.45675
Arab_newGene_201	3979	2.62408	1.71696	79	52.5	74.6405	53.3031
Arab_newGene_204	1484	18.9004	15.6235	216	162.5	204.657	169.043
Arab_newGene_205	4580	7.13251	7.51461	281.5	266.5	266.404	280.61
Arab_newGene_206	2541	8.20566	4.8528	171	93.5	163.168	96.4506
Arab_newGene_209	1601	5.20014	4.15499	64	47	60.6928	49.1178
Arab_newGene_211	273	8.36896	13.2637	5	5.5	3.80478	5.88887
Arab_newGene_235	3864	5.7531	5.16016	186.5	150.5	177.063	156.721
Arab_newGene_236	1504	20.7925	21.5595	223.5	208.5	210.889	216.226
Arab_newGene_237	942	20.6339	21.7424	133.5	128.5	127.661	134.288
Arab_newGene_238	1755	11.95	11.9494	166	150.5	157.137	157.029
Arab_newGene_239	1795	5.16179	2.19851	35.5	14.5	33.2882	15.4069
Arab_newGene_240	542	85.0834	73.4415	242	192	231.652	199.531
Arab_newGene_241	2436	2.10781	2.07813	41.5	38.5	40.0242	39.4338
Arab_newGene_243	1722	1.5935	0.940397	21.5	12	20.5084	12.0923
Arab_newGene_244	1419	2.62441	3.75821	27.5	35.5	26.4914	36.5356
Arab_newGene_245	1436	1.55535	1.91474	17	18.5	16.204	19.9263
Arab_newGene_246	1608	1.10212	1.50337	14.5	15	12.6804	15.4025
Arab_newGene_247	576	3.17188	2.73144	10	8	9.688	8.30683
Arab_newGene_248	2907	2.72428	3.18004	65	70	60.9365	72.5955
Arab_newGene_249	1654	2.06158	3.8221	27.5	47	25.3293	46.9265
Arab_newGene_251	846	40.5108	51.7903	228.5	270	217.271	277.326
Arab_newGene_252	1116	7.85279	9.91044	56	61	52.3739	63.2767
Arab_newGene_253	2045	26.5865	22.6771	433.5	337	412.533	351.485
Arab_newGene_255	1388	2.60168	2.08133	27.5	20	26.0311	20.8077
Arab_newGene_256	564	3.77273	1.39563	12	4.5	11.1336	4.09936
Arab_newGene_257	2609	3.44641	5.13311	53	58.5	49.4543	60.1679
Arab_newGene_258	2679	6.51848	6.40667	145.5	130	137.314	134.905
Arab_newGene_259	1434	2.12363	1.24954	24.5	13.5	22.0783	12.9865
Arab_newGene_260	1530	1.26498	1.04253	15	11.5	14.1955	11.692
Arab_newGene_261	1381	3.29288	2.70948	33.5	24.5	31.9147	25.0018
Arab_newGene_262	633	13.5403	6.2631	50	21.5	47.9637	22.1052
Arab_newGene_263	344	1.38186	7.9645	1.5	8	1.47975	8.38817
Arab_newGene_264	1980	32.7618	38.0472	500	526	473.175	550.302
Arab_newGene_284	909	2.54359	2.12571	16	12	14.7896	12.2339
Arab_newGene_286	2206	19.9123	22.0665	358.5	361.5	338.768	375.243
Arab_newGene_287	947	1.54301	1.17997	10.5	6.5	9.6064	7.3339
Arab_newGene_288	2229	0.9308	1.87399	17.5	31.5	16.0123	32.237
Arab_newGene_289	1621	4.11999	7.86107	54	90.5	49.4245	94.2794
Arab_newGene_290	2890	1.4273	1.18337	32.5	25.5	30.5408	26.0677
Arab_newGene_292	1385	8.65338	6.77623	90.5	66	86.3748	67.5757
Arab_newGene_293	1436	1.32212	2.07628	14.5	21	13.7731	21.6123
Arab_newGene_294	1751	2.01972	2.09243	28	26	26.4889	27.4242
Arab_newGene_295	3174	0.874102	0.803621	23	19	22.123	20.3285
Arab_newGene_296	1972	5.69838	3.55339	83	48	78.589	49.0321
Arab_newGene_297	3194	18.0886	20.0431	488	489.5	460.844	509.957
Arab_newGene_298	1326	5.53521	4.11498	55	37.5	52.4517	38.9535
Arab_newGene_299	477	3.48402	2.57324	8	5.5	7.67956	5.64486
Arab_newGene_300	3551	2.691	2.42045	81	65	76.0468	68.7232
Arab_newGene_301	471	2.15193	3.80089	5	8	4.61381	8.14419
Arab_newGene_303	264	21.6459	2.84545	8.5	1	8.31448	1.04852
Arab_newGene_304	618	15.8369	11.2909	57.5	36.5	53.9796	38.393
Arab_newGene_306	523	12.5948	5.77117	34.5	14	32.6887	14.9233
Arab_newGene_307	1366	6.96416	6.35562	72	60	68.3723	62.3419
Arab_newGene_308	1190	18.9556	15.7685	132.5	103	126.053	107.105
Arab_newGene_309	847	12.8651	8.80052	25	20	23.5294	20.6451
Arab_newGene_310	4778	2.97582	1.74437	122	66	116.203	68.0983
Arab_newGene_311	767	1.83366	1.37812	9	6.5	8.59523	6.4494
Arab_newGene_313	2571	5.73108	5.26253	74.5	58	70.6261	60.168
Arab_newGene_314	1531	0.859162	0.956184	10	10	9.65254	10.7292
Arab_newGene_315	1631	26.1921	16.9281	200.5	123.5	191.706	129.614
Arab_newGene_316	445	22.7944	8.62375	45.5	15.5	44.036	16.5367
Arab_newGene_318	1352	9.31218	9.76697	76	80.5	71.8579	83.5563
Arab_newGene_319	663	5.75446	5.73182	23	20.5	21.8397	21.698
Arab_newGene_320	610	123.514	128.733	437.5	416.5	412.547	429.038
Arab_newGene_322	627	1.58885	1.11459	6	3.5	5.5295	3.87315
Arab_newGene_323	1073	1.19479	1.06065	9	7.5	8.73686	7.7419
Arab_newGene_324	1427	5.85224	6.6529	63.5	65.5	59.9896	67.9868
Arab_newGene_325	3850	17.7313	19.7648	564.5	568	533.76	592.559
Arab_newGene_327	290	14.4466	1.92487	9	1	8.73686	1.12986

## Sheet: Sheet2
				T2T4
				#REF!
				#REF!
				#REF!
				#REF!
				#REF!
				#REF!
				#REF!
				#REF!
				#REF!
				#REF!
				#REF!
				#REF!
				#REF!
				#REF!
				#REF!
				#REF!
				#REF!
				#REF!
				#REF!
				#REF!
				#REF!
				#REF!
				#REF!
				#REF!
				#REF!
				#REF!
				#REF!
				#REF!
				#REF!
				#REF!
				#REF!
				#REF!
				#REF!
				#REF!
				#REF!
				#REF!
				#REF!
				#REF!
				#REF!
				#REF!
				#REF!
				#REF!
				#REF!
				#REF!
				#REF!
				#REF!
				#REF!
				#REF!
				#REF!
				#REF!
				#REF!
				#REF!
				#REF!
				#REF!
				#REF!
				#REF!
				#REF!
				#REF!
				#REF!
				#REF!
				#REF!
				#REF!
				#REF!
				#REF!
				#REF!
				#REF!
				#REF!
				#REF!
				#REF!
				#REF!
				#REF!
				#REF!
				#REF!
				#REF!
				#REF!
				#REF!
				#REF!
				#REF!
				#REF!
				#REF!
				#REF!
				#REF!
				#REF!
				#REF!
				#REF!
				#REF!
				#REF!
				#REF!
				#REF!
				#REF!
				#REF!
				#REF!
				#REF!
				#REF!
				#REF!
				#REF!
				#REF!
				#REF!
				#REF!
				#REF!
				#REF!
				#REF!
				#REF!
				#REF!
				#REF!
				#REF!
				#REF!
				#REF!
				#REF!
				#REF!
				#REF!
				#REF!
				#REF!
				#REF!
				#REF!
				#REF!
				#REF!
				#REF!
				#REF!
				#REF!
				#REF!
				#REF!
				#REF!
				#REF!
				#REF!
				#REF!
				#REF!
				#REF!
				#REF!
				#REF!
				#REF!
				#REF!
				#REF!
				#REF!
				#REF!
				#REF!
				#REF!
				#REF!
				#REF!
				#REF!
				#REF!
				#REF!
				#REF!
				#REF!
				#REF!
				#REF!
				#REF!
				#REF!
				#REF!
				#REF!
				#REF!
				#REF!
				#REF!
				#REF!
				#REF!
				#REF!
				#REF!
				#REF!
				#REF!
				#REF!
				#REF!
				#REF!
				#REF!
				#REF!
				#REF!
				#REF!
				#REF!
				#REF!
				#REF!
				#REF!
				#REF!
				#REF!
				#REF!
				#REF!
				#REF!
				#REF!
				#REF!
				#REF!
				#REF!
				#REF!
				#REF!
				#REF!
				#REF!
				#REF!
