# Supplementary material for: Transcriptomic Profiling Analysis of Arabidopsis thaliana Treated with Exogenous Myo-Inositol
Source: PLoS One. 2016 Sep 7;11(9):e0161949. doi: 10.1371/journal.pone.0161949 (PMC5014391; doi:10.1371/journal.pone.0161949)
Supplement: S3 Table — (XLS) [file pone.0161949.s008.xls]

## Sheet: Sheet1
S3 Table. List of the 183 differentially expressed genes (DEGs) between the two treatments with myo-inositol in Arabidopsis thaliana.. We use absolute value of log2FC≥1 and FDR<0.05 as the threshold to judge the significance of gene expression difference.
#ID	FDR	log2FC	Regulated	Annotation
AT1G02640	4.94e-12	1.48112	up	probable beta-D-xylosidase 2 [Arabidopsis thaliana]
AT1G02900	0.0264453	1.30391	up	rapid alkalinization factor 1 [Arabidopsis thaliana]
AT1G03620	0.0473705	1.03589	up	ELMO/CED-12 family protein [Arabidopsis thaliana]
AT1G03870	0.00832271	1.0053	up	fasciclin-like arabinogalactan protein 9 [Arabidopsis thaliana]
AT1G04580	1.84e-06	-1.40548	down	aldehyde oxidase 4 [Arabidopsis thaliana]
AT1G05680	0.0224248	-1.51554	down	Uridine diphosphate glycosyltransferase 74E2 [Arabidopsis thaliana]
AT1G07530	0.00727199	2.07673	up	GRAS family of transcription factor SCL14 [Arabidopsis thaliana]
AT1G07610	0.000151667	1.36265	up	metallothionein 1C [Arabidopsis thaliana]
AT1G08090	0.000936123	1.25739	up	nitrate transporter 2:1 [Arabidopsis thaliana]
AT1G09820	0.0132214	-6.18853	down	pentatricopeptide repeat-containing protein [Arabidopsis thaliana]
AT1G13300	2.72e-05	1.4167	up	myb-like transcription factor family protein [Arabidopsis thaliana]
AT1G15040	0.0050367	-1.04681	down	putative glutamine amidotransferase [Arabidopsis thaliana]
AT1G18330	0.0448429	-1.82551	down	early-phytochrome-responsive1 [Arabidopsis thaliana]
AT1G19290	0.0047737	-8.00431	down	pentatricopeptide repeat-containing protein [Arabidopsis thaliana]
AT1G21910	1.01e-05	1.49587	up	ethylene-responsive transcription factor ERF012 [Arabidopsis thaliana]
AT1G24020	2.58e-10	-1.50434	down	MLP-like protein 423 [Arabidopsis thaliana]
AT1G26240	0.00476809	-1.73034	down	Proline-rich extensin-like family protein [Arabidopsis thaliana]
AT1G29418	0.0494629	-2.03374	down	uncharacterized protein [Arabidopsis thaliana]
AT1G30040	0.00234075	-1.00995	down	gibberellin 2-beta-dioxygenase 2 [Arabidopsis thaliana]
AT1G31330	0.00279162	-1.01296	down	photosystem I subunit F [Arabidopsis thaliana]
AT1G45010	0.0379727	-1.80252	down	TRAM, LAG1 and CLN8 (TLC) lipid-sensing domain containing protein [Arabidopsis thaliana]
AT1G49310	0.0463458	1.82078	up	uncharacterized protein [Arabidopsis thaliana]
AT1G56580	0.00341615	-1.5014	down	protein SMALLER WITH VARIABLE BRANCHES [Arabidopsis thaliana]
AT1G57790	0.000179773	3.74467	up	F-box protein [Arabidopsis thaliana]
AT1G60950	3.75e-06	-1.64555	down	ferredoxin-2 [Arabidopsis thaliana]
AT1G61590	0.0148821	1.2792	up	protein kinase-like protein [Arabidopsis thaliana]
AT1G61800	0.00281094	-1.26962	down	glucose-6-phosphate/phosphate translocator 2 [Arabidopsis thaliana]
AT1G61840	0.0010605	1.95171	up	cysteine/histidine-rich C1 domain-containing protein [Arabidopsis thaliana]
AT1G62390	4.86e-05	9.67551	up	carboxylate clamp-tetratricopeptide repeat protein [Arabidopsis thaliana]
AT1G62760	3.84e-06	-1.52178	down	plant invertase/pectin methylesterase inhibitor domain-containing protein [Arabidopsis thaliana]
AT1G64500	0.0123623	-1.23734	down	glutaredoxin-like protein [Arabidopsis thaliana]
AT1G64970	0.00910736	-1.16698	down	gamma-tocopherol methyltransferase [Arabidopsis thaliana]
AT1G65845	0.00537401	1.11568	up	uncharacterized protein [Arabidopsis thaliana]
AT1G66390	7.57e-05	-1.52754	down	transcription factor MYB90 [Arabidopsis thaliana]
AT1G67710	0.0468633	1.00651	up	two-component response regulator ARR11 [Arabidopsis thaliana]
AT1G67990	0.0307368	-6.02107	down	tapetum-specific methyltransferase 1 [Arabidopsis thaliana]
AT1G68620	0.00219959	-1.02936	down	probable carboxylesterase 6 [Arabidopsis thaliana]
AT1G68875	0.000405327	-6.81888	down	uncharacterized protein [Arabidopsis thaliana]
AT1G70880	0.00900016	3.09499	up	SRPBCC domain-containing protein [Arabidopsis thaliana]
AT1G72140	0.027492	1.28113	up	putative peptide/nitrate transporter [Arabidopsis thaliana]
AT1G74310	1.93e-05	-1.074	down	heat shock protein 101 [Arabidopsis thaliana]
AT1G77640	0.00513395	1.53584	up	ethylene-responsive transcription factor ERF013 [Arabidopsis thaliana]
AT1G80130	4.33e-06	-1.11978	down	tetratricopeptide repeat domain-containing protein [Arabidopsis thaliana]
AT2G01880	0.00327067	1.19009	up	purple acid phosphatase 7 [Arabidopsis thaliana]
AT2G02680	0.000839384	1.03987	up	cysteine/histidine-rich C1 domain-containing protein [Arabidopsis thaliana]
AT2G03820	7.13e-11	9.85462	up	nonsense-mediated mRNA decay protein 3 [Arabidopsis thaliana]
AT2G04240	0.0239543	7.01253	up	RING-H2 protein XERICO [Arabidopsis thaliana]
AT2G13290	1.02e-11	-5.61223	down	beta-1,4-N-acetylglucosaminyltransferase-like protein [Arabidopsis thaliana]
AT2G18370	4.86e-05	1.757	up	non-specific lipid-transfer protein 8 [Arabidopsis thaliana]
AT2G18590	0.00248754	-1.7022	down	major facilitator protein [Arabidopsis thaliana]
AT2G19800	2.58e-07	1.24941	up	myo-inositol oxygenase 2 [Arabidopsis thaliana]
AT2G22920	0.0446419	1.01101	up	serine carboxypeptidase-like 12 [Arabidopsis thaliana]
AT2G22990	6.77e-05	1.18654	up	serine carboxypeptidase-like 8 [Arabidopsis thaliana]
AT2G23540	0.00365487	1.0599	up	GDSL esterase/lipase [Arabidopsis thaliana]
AT2G23780	0.00066715	1.3838	up	RING/U-box superfamily protein [Arabidopsis thaliana]
AT2G25720	0.0276598	-2.71989	down	uncharacterized protein [Arabidopsis thaliana]
AT2G26150	0.00463438	-1.15425	down	heat stress transcription factor A-2 [Arabidopsis thaliana]
AT2G28670	0.0290637	6.87167	up	protein ENHANCED SUBERIN 1 [Arabidopsis thaliana]
AT2G29350	1.67e-09	-1.64773	down	senescence-associated protein 13 [Arabidopsis thaliana]
AT2G33680	0.0147793	7.33223	up	pentatricopeptide repeat-containing protein [Arabidopsis thaliana]
AT2G34460	0.0463631	-1.04099	down	NAD(P)-binding Rossmann-fold-containing protein [Arabidopsis thaliana]
AT2G35160	0.00537401	2.56059	up	histone-lysine N-methyltransferase, H3 lysine-9 specific SUVH5 [Arabidopsis thaliana]
AT2G37770	0.000481344	-1.44325	down	aldo-keto reductase family 4 member C9 [Arabidopsis thaliana]
AT2G37920	0.0476673	-6.53786	down	copper ion transmembrane transporter [Arabidopsis thaliana]
AT2G39910	0.0252589	-1.59206	down	ARM repeat superfamily protein [Arabidopsis thaliana]
AT2G40670	0.0223297	-1.01982	down	two-component response regulator ARR16 [Arabidopsis thaliana]
AT2G43770	0.00302554	1.27687	up	transducin/WD40 repeat-like superfamily protein [Arabidopsis thaliana]
AT2G44380	0.00513395	1.16481	up	cysteine/histidine-rich C1 domain-containing protein [Arabidopsis thaliana]
AT2G44460	0.000485855	1.52957	up	beta glucosidase 28 [Arabidopsis thaliana]
AT2G46550	0.000132235	3.46908	up	uncharacterized protein [Arabidopsis thaliana]
AT2G47370	0.0490872	-2.95525	down	calcium-dependent phosphotriesterase superfamily protein [Arabidopsis thaliana]
AT3G02620	0.00677541	1.61335	up	acyl-[acyl-carrier-protein] desaturase [Arabidopsis thaliana]
AT3G03150	0.0409911	1.17878	up	uncharacterized protein [Arabidopsis thaliana]
AT3G05320	0.00109433	-4.47865	down	O-fucosyltransferase family protein [Arabidopsis thaliana]
AT3G05770	0.0189197	-1.21183	down	uncharacterized protein [Arabidopsis thaliana]
AT3G05950	0.00527406	-2.43254	down	germin-like protein subfamily 1 member 7 [Arabidopsis thaliana]
AT3G06340	0.0042349	1.05611	up	DnaJ domain-containing protein [Arabidopsis thaliana]
AT3G07510	0.0260639	2.88087	up	uncharacterized protein [Arabidopsis thaliana]
AT3G09390	0.0010605	-1.02747	down	metallothionein 2A [Arabidopsis thaliana]
AT3G09440	2.55e-09	-1.12013	down	heat shock protein 70-3 [Arabidopsis thaliana]
AT3G13130	0.0463458	-2.45161	down	uncharacterized protein [Arabidopsis thaliana]
AT3G13230	0.000138274	7.78921	up	RNA-binding protein PNO1-like protein [Arabidopsis thaliana]
AT3G13380	0.0394305	-1.13069	down	receptor-like protein kinase BRI1-like 3 [Arabidopsis thaliana]
AT3G13750	1.02e-11	1.22807	up	beta galactosidase 1 [Arabidopsis thaliana]
AT3G14200	0.000112059	-1.1426	down	chaperone DnaJ-domain containing protein [Arabidopsis thaliana]
AT3G14730	0.0188462	-7.1786	down	pentatricopeptide repeat-containing protein [Arabidopsis thaliana]
AT3G16050	0.0484149	-1.09354	down	putative pyridoxal biosynthesis protein PDX1.2 [Arabidopsis thaliana]
AT3G16570	0.0012063	5.49422	up	rapid alkalinization factor 23 [Arabidopsis thaliana]
AT3G19615	0.0463458	-1.884	down	uncharacterized protein [Arabidopsis thaliana]
AT3G21500	0.000519956	-1.23625	down	1-deoxy-D-xylulose 5-phosphate synthase 1 [Arabidopsis thaliana]
AT3G22110	2.29e-06	9.93353	up	20S proteasome alpha-3 subunit [Arabidopsis thaliana]
AT3G22660	0.0180669	1.04206	up	putative rRNA-processing protein EBP2-like protein [Arabidopsis thaliana]
AT3G23450	7.57e-05	-1.25239	down	uncharacterized protein [Arabidopsis thaliana]
AT3G24500	6.45e-05	-1.49591	down	multiprotein-bridging factor 1c [Arabidopsis thaliana]
AT3G26190	0.00610915	-2.38886	down	cytochrome P450 71B21 [Arabidopsis thaliana]
AT3G26618	6.45e-05	-8.55711	down	peptide chain release factor eRF subunit 1 [Arabidopsis thaliana]
AT3G28550	0.000535669	1.074	up	Proline-rich extensin-like family protein [Arabidopsis thaliana]
AT3G45160	0.0358907	1.30013	up	putative membrane lipoprotein [Arabidopsis thaliana]
AT3G46700	0.000179773	1.07528	up	glucuronosyl transferase-like protein [Arabidopsis thaliana]
AT3G48360	1.66e-11	1.33257	up	TAC1-mediated telomerase activation pathway protein BT2 [Arabidopsis thaliana]
AT3G48580	7e-05	-1.16105	down	probable xyloglucan endotransglucosylase/hydrolase 11 [Arabidopsis thaliana]
AT3G49990	5.76e-06	-1.44606	down	uncharacterized protein [Arabidopsis thaliana]
AT3G50880	0.0409911	5.08131	up	DNA glycosylase superfamily protein [Arabidopsis thaliana]
AT3G50970	0.00247691	1.18939	up	dehydrin Xero 2 [Arabidopsis thaliana]
AT3G52950	1.35e-05	-3.32558	down	CBS / octicosapeptide/Phox/Bemp1 domain-containing protein [Arabidopsis thaliana]
AT3G54340	0.0132214	-2.19241	down	Floral homeotic protein APETALA 3 [Arabidopsis thaliana]
AT3G56550	0.00302554	-6.53786	down	pentatricopeptide repeat-containing protein [Arabidopsis thaliana]
AT3G57340	0.00131821	-1.75349	down	DnaJ/Hsp40 domain-containing protein [Arabidopsis thaliana]
AT3G60270	0.0356176	-6.02107	down	cupredoxin superfamily protein [Arabidopsis thaliana]
AT3G62040	0.0265445	1.20071	up	haloacid dehalogenase-like hydrolase superfamily protein [Arabidopsis thaliana]
AT4G01037	1.6e-11	8.99284	up	RNA recognition domain-containing protein WTF1 [Arabidopsis thaliana]
AT4G01150	0.0168791	-1.25966	down	uncharacterized protein [Arabidopsis thaliana]
AT4G05000	0.0245169	2.045	up	vacuolar protein sorting-associated protein 28-2 [Arabidopsis thaliana]
AT4G06746	0.0264453	-1.15687	down	ethylene-responsive transcription factor RAP2-9 [Arabidopsis thaliana]
AT4G08780	0.00305383	-1.31338	down	peroxidase 38 [Arabidopsis thaliana]
AT4G10710	4.37e-13	6.0461	up	FACT complex subunit SPT16 [Arabidopsis thaliana]
AT4G18840	0.00598967	-3.56104	down	pentatricopeptide repeat-containing protein [Arabidopsis thaliana]
AT4G19430	0.00728356	-1.57764	down	uncharacterized protein [Arabidopsis thaliana]
AT4G22470	0.00496481	-1.01662	down	protease inhibitor/seed storage/lipid transfer protein (LTP) family protein [Arabidopsis thaliana]
AT4G23340	0.0117254	3.26786	up	oxidoreductase, 2OG-Fe(II) oxygenase family protein [Arabidopsis thaliana]
AT4G24380	0.00065179	-1.19447	down	uncharacterized protein [Arabidopsis thaliana]
AT4G25000	1.02e-11	-1.74399	down	alpha-amylase 1 [Arabidopsis thaliana]
AT4G25580	0.0119212	2.44738	up	ARM repeat superfamily protein [Arabidopsis thaliana]
AT4G26950	0.0138236	-2.34721	down	uncharacterized protein [Arabidopsis thaliana]
AT4G29270	3.75e-06	1.28886	up	HAD superfamily, subfamily IIIB acid phosphatase [Arabidopsis thaliana]
AT4G31875	0.0120753	1.40915	up	uncharacterized protein [Arabidopsis thaliana]
AT4G31970	0.00305383	-1.10161	down	unknown [Arabidopsis thaliana]
AT4G32020	0.0340008	6.76949	up	uncharacterized protein [Arabidopsis thaliana]
AT4G32810	0.00219959	-1.00244	down	carotenoid cleavage dioxygenase 8 [Arabidopsis thaliana]
AT4G33070	2.78e-05	1.04011	up	pyruvate decarboxylase [Arabidopsis thaliana]
AT4G33560	0.0482341	1.01331	up	Wound-responsive family protein [Arabidopsis thaliana]
AT4G33710	0.00327067	-6.47443	down	putative pathogenesis-related protein [Arabidopsis thaliana]
AT4G33990	0.00302554	6.65951	up	pentatricopeptide repeat-containing protein [Arabidopsis thaliana]
AT4G36850	0.025039	1.09989	up	PQ-loop repeat family protein / transmembrane family protein [Arabidopsis thaliana]
AT4G37150	0.0146053	-1.12645	down	methyl esterase 9 [Arabidopsis thaliana]
AT4G37540	1.59e-05	1.27217	up	LOB domain-containing protein 39 [Arabidopsis thaliana]
AT4G37980	0.000103893	-1.04251	down	cinnamyl alcohol dehydrogenase 7 [Arabidopsis thaliana]
AT4G38980	0.0268292	-6.91756	down	uncharacterized protein [Arabidopsis thaliana]
AT4G39330	3.96e-06	-1.18924	down	putative cinnamyl alcohol dehydrogenase 9 [Arabidopsis thaliana]
AT4G40042	0.0352103	-2.57274	down	signal peptidase subunit-12 [Arabidopsis thaliana]
AT4G40045	0.0473705	-2.78503	down	uncharacterized protein [Arabidopsis thaliana]
AT5G01170	2.4e-05	-7.59115	down	uncharacterized protein [Arabidopsis thaliana]
AT5G02590	9.54e-05	-3.29426	down	tetratricopeptide repeat domain-containing protein [Arabidopsis thaliana]
AT5G03080	0.00544065	7.93795	up	lipid phosphate phosphatase gamma [Arabidopsis thaliana]
AT5G04800	0.00119342	1.99292	up	40S ribosomal protein S17-4 [Arabidopsis thaliana]
AT5G04940	0.00560886	1.82218	up	histone-lysine N-methyltransferase, H3 lysine-9 specific SUVH1 [Arabidopsis thaliana]
AT5G05750	0.0306979	1.0701	up	DNAJ heat shock N-terminal domain-containing protein [Arabidopsis thaliana]
AT5G06630	0.00345664	1.12778	up	proline-rich extensin-like family protein [Arabidopsis thaliana]
AT5G07070	0.00187336	7.14086	up	CBL-interacting protein kinase 2 [Arabidopsis thaliana]
AT5G07530	1.32e-07	-4.94134	down	glycine rich protein 17 [Arabidopsis thaliana]
AT5G09630	0.000339627	3.12759	up	LisH/CRA/RING-U-box domain-containing protein [Arabidopsis thaliana]
AT5G09960	0.0490872	1.27739	up	uncharacterized protein [Arabidopsis thaliana]
AT5G11740	0.0472848	-2.73017	down	arabinogalactan protein 15 [Arabidopsis thaliana]
AT5G13580	0.0112461	2.16555	up	ABC transporter G family member 6 [Arabidopsis thaliana]
AT5G15130	0.00471094	1.0149	up	putative WRKY transcription factor 72 [Arabidopsis thaliana]
AT5G15490	6.45e-05	1.60629	up	UDP-glucose 6-dehydrogenase [Arabidopsis thaliana]
AT5G15500	0.00742123	-1.27029	down	ankyrin repeat-containing protein [Arabidopsis thaliana]
AT5G15948	0.0268292	-6.02107	down	conserved peptide upstream open reading frame 10 [Arabidopsis thaliana]
AT5G16510	0.000167453	9.2229	up	reversably-glycosylated protein 5 [Arabidopsis thaliana]
AT5G16570	0.013426	-1.00781	down	glutamine synthetase 1;4 [Arabidopsis thaliana]
AT5G23990	0.000112059	1.00701	up	ferric reduction oxidase 5 [Arabidopsis thaliana]
AT5G25160	0.0312855	1.47235	up	zinc finger protein 3 [Arabidopsis thaliana]
AT5G38100	7.35e-07	1.52627	up	putative S-adenosylmethionine-dependent methyltransferase [Arabidopsis thaliana]
AT5G41860	5.48e-05	-4.0044	down	uncharacterized protein [Arabidopsis thaliana]
AT5G42600	0.0192863	1.19219	up	marneral synthase [Arabidopsis thaliana]
AT5G43350	7.52e-08	1.37523	up	inorganic phosphate transporter 1-1 [Arabidopsis thaliana]
AT5G43580	0.0149252	-1.28446	down	Serine protease inhibitor, potato inhibitor I-type family protein [Arabidopsis thaliana]
AT5G45070	0.0432	1.02961	up	protein PHLOEM protein 2-LIKE A8 [Arabidopsis thaliana]
AT5G46780	0.0307188	1.01422	up	VQ motif-containing protein [Arabidopsis thaliana]
AT5G48000	7.69e-05	1.16957	up	cytochrome P450 708A2 [Arabidopsis thaliana]
AT5G49360	1.75e-07	1.11009	up	bifunctional {beta}-D-xylosidase/{alpha}-L-arabinofuranosidase [Arabidopsis thaliana]
AT5G49400	0.000112059	1.46224	up	zinc knuckle (CCHC-type) family protein [Arabidopsis thaliana]
AT5G49665	5.76e-06	-1.11081	down	C3H4 type zinc finger protein [Arabidopsis thaliana]
AT5G57070	0.0149842	3.80744	up	hydroxyproline-rich glycoprotein family protein [Arabidopsis thaliana]
AT5G57520	0.022045	-3.48581	down	zinc finger protein 2 [Arabidopsis thaliana]
AT5G63160	1.12e-09	1.42852	up	BTB and TAZ domain protein 1 [Arabidopsis thaliana]
AT5G64400	0.00580948	-1.17471	down	uncharacterized protein [Arabidopsis thaliana]
AT5G64510	0.0493898	-1.177	down	uncharacterized protein [Arabidopsis thaliana]
AT5G67020	0.0312603	-2.39683	down	uncharacterized protein [Arabidopsis thaliana]
Arab_newGene_123	0.00500779	2.70684	up	unknown [Arabidopsis thaliana]
Arab_newGene_165	0.000519956	1.60249	up	hypothetical protein CARUB_v10016670mg [Capsella rubella]
Arab_newGene_57	6.45e-05	7.53269	up	uncharacterized protein [Arabidopsis thaliana]
Arab_newGene_9	0.000665694	2.30326	up	T17H7.14 [Arabidopsis thaliana]
