# Supplementary material for: Transcriptomic Profiling Analysis of Arabidopsis thaliana Treated with Exogenous Myo-Inositol
Source: PLoS One. 2016 Sep 7;11(9):e0161949. doi: 10.1371/journal.pone.0161949 (PMC5014391; doi:10.1371/journal.pone.0161949)
Supplement: S4 Table — (XLS) [file pone.0161949.s009.xls]

## Sheet: S table3
S4 Table. Overview of all 32 KEGG pathways. All 183 DEGs are assigned to 32 KEGG pathways.The KEGG functional class, ID of KO, number, ID of gene and KO number of gene presented in this table.						4
KEGG Function class	KO_ID	Number		Gene_ID	KO_number
Pathway name		DEGs	DEGs_all
Cyanoamino acid metabolism	ko00460	1	32	AT1G02640	K05349
Tryptophan metabolism	ko00380	1	32	AT2G44460	K01237
Ascorbate and aldarate metabolism	ko00053	2	32	AT2G19800;AT5G15490	K00469+K00012
Indole alkaloid biosynthesis	ko00901	1	32	AT4G37150	K08233
Endocytosis	ko04144	2	32	AT3G09440;AT4G05000	K03283+K12184
Stilbenoid, diarylheptanoid and gingerol biosynthesis	ko00945	2	32	AT3G26190;AT3G48360	K00517+K00517
Glycolysis / Gluconeogenesis	ko00010	1	32	AT4G33070	K01568
Photosynthesis	ko00195	2	32	AT1G31330;AT1G60950	K02694+K02639
Inositol phosphate metabolism	ko00562	1	32	AT2G19800	K00469
Proteasome	ko03050	1	32	AT3G22110	K02728
Amino sugar and nucleotide sugar metabolism	ko00520	2	32	AT5G15490;AT5G16510	K00012+K13379
Spliceosome	ko03040	2	32	AT2G43770;AT3G09440	K12857+K03283
N-Glycan biosynthesis	ko00510	2	32	AT2G13290;AT5G03080	K00737+K07252
Nitrogen metabolism	ko00910	1	32	AT5G16570	K01915
Terpenoid backbone biosynthesis	ko00900	1	32	AT3G21500	K01662
Alanine, aspartate and glutamate metabolism	ko00250	1	32	AT5G16570	K01915
mRNA surveillance pathway	ko03015	1	32	AT3G26618	K03265
Vitamin B6 metabolism	ko00750	1	32	AT3G16050	K06215
Fatty acid biosynthesis	ko00061	1	32	AT3G02620	K03921
Phenylalanine metabolism	ko00360	1	32	AT4G08780	K00430
Pentose and glucuronate interconversions	ko00040	1	32	AT5G15490	K00012
RNA transport	ko03013	2	32	AT2G03820;Arab_newGene_165	K07562+K03252
Ubiquinone and other terpenoid-quinone biosynthesis	ko00130	1	32	AT1G64970	K05928
Protein processing in endoplasmic reticulum	ko04141	2	32	AT2G23780;AT3G09440	K10666+K03283
Phenylpropanoid biosynthesis	ko00940	3	32	AT1G02640;AT1G67990;AT4G08780	K05349+K13067+K00430
Limonene and pinene degradation	ko00903	2	32	AT3G26190;AT3G48360	K00517+K00517
Plant hormone signal transduction	ko04075	2	32	AT1G67710;AT2G40670	K14491+K14492
Base excision repair	ko03410	1	32	AT3G50880	K01247
Biosynthesis of unsaturated fatty acids	ko01040	1	32	AT3G02620	K03921
Starch and sucrose metabolism	ko00500	3	32	AT1G02640;AT4G25000;AT5G15490	K05349+K01176+K00012
Arginine and proline metabolism	ko00330	1	32	AT5G16570	K01915
Ribosome biogenesis in eukaryotes	ko03008	1	32	AT2G03820	K07562
