# Supplementary material for: Transcriptomic Profiling Analysis of Arabidopsis thaliana Treated with Exogenous Myo-Inositol
Source: PLoS One. 2016 Sep 7;11(9):e0161949. doi: 10.1371/journal.pone.0161949 (PMC5014391; doi:10.1371/journal.pone.0161949)
Supplement: S5 Table — (XLS) [file pone.0161949.s010.xls]

## Sheet: S Table2
S5 Table. Details of all 52 branch pathways in the 21 MapMan major pathways..The 52 branch pathway include 120 MapMan function classes .The branch pathway(Bincode), The MapMan functional class(binname), number,p_value (Benjamini hochberg corrected),ID of gene, type of molecular function, description and log2FC are presented in the table.
BinCode	BinName	number	p-value	ID	Type	Description	log2FC
1	PS	2	0.832089
1.1.2.2	PS.lightreaction.photosystem I.PSI polypeptide subunits	1	0.988329	at1g31330	Transcript	Symbols: PSAF | PSAF (photosystem I subunit F) | chr1:11214824-11216037 REVERSE	-1.013
1.1.5.2	PS.lightreaction.other electron carrier (ox/red).ferredoxin	1	0.792657	at1g60950	Transcript	Symbols: FED A, ATFD2 | FED A; 2 iron, 2 sulfur cluster binding / electron carrier/ iron-sulfur cluster binding | chr1:22444520-22445161 FORWARD	-1.646
2	major CHO metabolism	1	0.79091
2.2.2.1	major CHO metabolism.degradation.starch.starch cleavage	1	0.79091	at4g25000	Transcript	Symbols: ATAMY1, AMY1 | AMY1 (ALPHA-AMYLASE-LIKE); alpha-amylase | chr4:12851969-12853845 REVERSE	-1.744
3	minor CHO metabolism	2	0.986865
3.4.4	minor CHO metabolism.myo-inositol.myo inositol oxygenases	1	0.832089	at2g19800	Transcript	Symbols: MIOX2 | MIOX2 (MYO-INOSITOL OXYGENASE 2); inositol oxygenase | chr2:8530896-8533508 REVERSE	1.249
3.5	minor CHO metabolism.others	1	0.832089	at2g37770	Transcript	aldo/keto reductase family protein | chr2:15834867-15836881 FORWARD	-1.443
5	fermentation	1	0.986222
5.2	fermentation.PDC	1	0.986222	at4g33070	Transcript	pyruvate decarboxylase, putative | chr4:15952289-15954771 REVERSE	1.04
10	cell wall	7	0.792657
10.1.4	cell wall.precursor synthesis.UGD	1	0.79091	at5g15490	Transcript	UDP-glucose 6-dehydrogenase, putative | chr5:5027639-5030194 REVERSE	1.606
10.5.1	cell wall.cell wall proteins.AGPs	1	0.992448	at1g03870	Transcript	Symbols: FLA9 | FLA9 (FASCICLIN-LIKE ARABINOOGALACTAN 9) | chr1:982506-983540 REVERSE	1.005
10.5.4	cell wall.cell wall proteins.HRGP	1	0.792657	at1g26240	Transcript	proline-rich extensin-like family protein | chr1:9078140-9079576 REVERSE	-1.73
10.5.5	cell wall.cell wall proteins.RGP	1	0.79091	at5g16510	Transcript	reversibly glycosylated polypeptide, putative | chr5:5392793-5394568 FORWARD	9.223
10.6.2	cell wall.degradation.mannan-xylose-arabinose-fucose	2	0.792657	at5g49360	Transcript	Symbols: BXL1, ATBXL1 | BXL1 (BETA-XYLOSIDASE 1); hydrolase, hydrolyzing O-glycosyl compounds | chr5:20011879-20016742 REVERSE	1.11
				at1g02640	Transcript	Symbols: BXL2, ATBXL2 | BXL2 (BETA-XYLOSIDASE 2); hydrolase, hydrolyzing O-glycosyl compounds | chr1:564205-567769 FORWARD	1.481
10.7	cell wall.modification	1	0.868102	at3g48580	Transcript	xyloglucan:xyloglucosyl transferase, putative / xyloglucan endotransglycosylase, putative / endo-xyloglucan transferase, putative | chr3:18007181-18008488 FORWARD	-1.161
11	lipid metabolism	2	0.832089
11.1.15	lipid metabolism.FA synthesis and FA elongation.ACP desaturase	1	0.79091	at3g02620	Transcript	acyl-(acyl-carrier-protein) desaturase, putative / stearoyl-ACP desaturase, putative | chr3:560256-561760 FORWARD	1.613
11.9.3.2	lipid metabolism.lipid degradation.lysophospholipases.carboxylesterase	1	0.986222	at1g68620	Transcript	hydrolase | chr1:25765947-25767240 FORWARD	-1.029
12	N-metabolism	1	0.988329
12.2.2	N-metabolism.ammonia metabolism.glutamine synthase	1	0.988329	at5g16570	Transcript	Symbols: GLN1;4 | GLN1;4; glutamate-ammonia ligase | chr5:5421743-5424566 REVERSE	-1.008
15	metal handling	3	0.898154
15.1	metal handling.acquisition	1	0.992448	at5g23990	Transcript	Symbols: ATFRO5, FRO5 | FRO5 (FERRIC REDUCTION OXIDASE 5); ferric-chelate reductase | chr5:8105565-8108590 REVERSE	1.007
15.2	metal handling.binding, chelation and storage	2	0.876156	at1g07610	Transcript	Symbols: MT1C | MT1C; copper ion binding | chr1:2341542-2342123 FORWARD	1.363
				at3g09390	Transcript	Symbols: MT2A, ATMT-K, ATMT-1 | MT2A (METALLOTHIONEIN 2A); copper ion binding | chr3:2889486-2890229 REVERSE	-1.027
16	secondary metabolism	6	0.79091
16.1.1.1	secondary metabolism.isoprenoids.non-mevalonate pathway.DXS	1	0.832089	at3g21500	Transcript	Symbols: DXPS1 | 1-deoxy-D-xylulose-5-phosphate synthase | chr3:7573634-7576623 REVERSE	-1.236
16.1.3.5	secondary metabolism.isoprenoids.tocopherol biosynthesis.tocopherol methyltransferase	1	0.865717	at1g64970	Transcript	Symbols: G-TMT, TMT1, VTE4 | G-TMT (GAMMA-TOCOPHEROL METHYLTRANSFERASE); tocopherol O-methyltransferase | chr1:24134085-24136109 REVERSE	-1.167
16.1.5	secondary metabolism.isoprenoids.terpenoids	1	0.863409	at5g42600	Transcript	Symbols: MRN1 | MRN1 (MARNERAL SYNTHASE); catalytic/ marneral synthase | chr5:17053517-17058245 FORWARD	1.192
16.2.1.10	secondary metabolism.phenylpropanoids.lignin biosynthesis.CAD	2	0.840903	at4g37980	Transcript	Symbols: ELI3-1, ELI3, ATCAD7, CAD7 | ELI3-1 (ELICITOR-ACTIVATED GENE 3-1); binding / catalytic/ oxidoreductase/ zinc ion binding | chr4:17852441-17854500 FORWARD	-1.043
				at4g39330	Transcript	Symbols: ATCAD9, CAD9 | CAD9 (CINNAMYL ALCOHOL DEHYDROGENASE 9); binding / catalytic/ oxidoreductase/ zinc ion binding | chr4:18291218-18293383 FORWARD	-1.189
16.2.1.6	secondary metabolism.phenylpropanoids.lignin biosynthesis.CCoAOMT	1	0.79091	at1g67990	Transcript	Symbols: ATTSM1, TSM1 | TSM1; N1,N5,N10-tris-(5-hydroxyferuloyl)spermidine O-methyltransferase/ caffeoyl CoA:S-adenosyl-L-methionine O-methyltransferase/ caffeoyl-CoA O-methyltransferase/ tricaffeoyl spermidine:S-adenosyl-L-methionine O-methyltransferase/ trihydroxyferuloyl sper | chr1:25489455-25490867 FORWARD	-6.021
17	hormone metabolism	10	0.79091
17.1.1	hormone metabolism.abscisic acid.synthesis-degradation	1	0.832089	at1g04580	Transcript	Symbols: AAO4, ATAO-4, ATAO2 | AAO4 (ARABIDOPSIS ALDEHYDE OXIDASE 4); aldehyde oxidase/ aryl-aldehyde oxidase | chr1:1252122-1257510 REVERSE	-1.405
				at4g32810	Transcript	Symbols: CCD8, MAX4, ATCCD8 | CCD8 (CAROTENOID CLEAVAGE DIOXYGENASE 8); oxidoreductase, acting on single donors with incorporation of molecular oxygen, incorporation of two atoms of oxygen | chr4:15828228-15831485 FORWARD	-1.002
17.3.2.1	hormone metabolism.brassinosteroid.signal transduction.BRI	1	0.890373	at3g13380	Transcript	Symbols: BRL3 | BRL3 (BRI1-LIKE 3); ATP binding / protein binding / protein kinase/ protein serine/threonine kinase | chr3:4346557-4350923 FORWARD	-1.131
17.5.3	hormone metabolism.ethylene.induced-regulated-responsive-activated	1	0.792657	at3g16050	Transcript	Symbols: A37, ATPDX1.2, PDX1.2 | A37; protein heterodimerization | chr3:5443950-5445329 REVERSE	-1.094
				at3g24500	Transcript	Symbols: MBF1C, ATMBF1C | MBF1C (MULTIPROTEIN BRIDGING FACTOR 1C); DNA binding / transcription coactivator/ transcription factor | chr3:8918679-8919308 FORWARD	-1.496
				at4g37150	Transcript	Symbols: ATMES9, MES9 | MES9 (METHYL ESTERASE 9); hydrolase, acting on ester bonds / methyl indole-3-acetate esterase/ methyl jasmonate esterase/ methyl salicylate esterase | chr4:17492878-17494109 REVERSE	-1.126
17.6.1	hormone metabolism.gibberelin.synthesis-degradation	1	0.792657	at4g23340	Transcript	oxidoreductase, 2OG-Fe(II) oxygenase family protein | chr4:12195453-12196793 REVERSE	3.268
17.6.1.13	hormone metabolism.gibberelin.synthesis-degradation.GA2 oxidase	1	0.988329	at1g30040	Transcript	Symbols: ATGA2OX2 | ATGA2OX2 (GIBBERELLIN 2-OXIDASE); gibberellin 2-beta-dioxygenase | chr1:10537648-10539831 FORWARD	-1.01
17.6.3	hormone metabolism.gibberelin.induced-regulated-responsive-activated	1	0.79091	at5g11740	Transcript	Symbols: AGP15, ATAGP15 | AGP15 (ARABINOGALACTAN PROTEIN 15) | chr5:3784251-3784792 FORWARD	-2.73
17.8.1	hormone metabolism.salicylic acid.synthesis-degradation	1	0.792657	at1g05680	Transcript	UDP-glucoronosyl/UDP-glucosyl transferase family protein | chr1:1703092-1704691 REVERSE	-1.516
20	stress	14	0.832089
20.1	stress.biotic	1	0.992448	at4g33710	Transcript	pathogenesis-related protein, putative | chr4:16181012-16181776 FORWARD	-6.474
20.1.2	stress.biotic.receptors	1	0.988329	at5g45070	Transcript	Symbols: AtPP2-A8 | AtPP2-A8 (Phloem protein 2-A8); carbohydrate binding | chr5:18187630-18189431 REVERSE	1.03
20.1.7	stress.biotic.PR-proteins	1	0.79091	at2g28670	Transcript	disease resistance-responsive family protein / fibroin-related | chr2:12300259-12301790 REVERSE	6.872
20.2.1	stress.abiotic.heat	7	0.832089	at3g09440	Transcript	heat shock cognate 70 kDa protein 3 (HSC70-3) (HSP70-3) | chr3:2903199-2905724 REVERSE	-1.12
				at2g26150	Transcript	Symbols: ATHSFA2, HSFA2 | ATHSFA2; DNA binding / transcription factor | chr2:11135682-11137396 FORWARD	-1.154
				at3g06340	Transcript	DNAJ heat shock N-terminal domain-containing protein | chr3:1920207-1923311 REVERSE	1.056
				at3g57340	Transcript	DNAJ heat shock N-terminal domain-containing protein | chr3:21218973-21220485 FORWARD	-1.753
				at5g05750	Transcript	DNAJ heat shock N-terminal domain-containing protein | chr5:1727429-1728933 FORWARD	1.07
				at1g74310	Transcript	Symbols: ATHSP101, HSP101, HOT1 | ATHSP101 (ARABIDOPSIS THALIANA HEAT SHOCK PROTEIN 101); ATP binding / ATPase/ nucleoside-triphosphatase/ nucleotide binding / protein binding | chr1:27936508-27940190 REVERSE	-1.074
				at3g14200	Transcript	DNAJ heat shock N-terminal domain-containing protein | chr3:4712574-4714653 REVERSE	-1.143
20.2.99	stress.abiotic.unspecified	4	0.986865	at1g70880	Transcript	Bet v I allergen family protein | chr1:26722881-26723778 REVERSE	3.095
				at1g24020	Transcript	Symbols: MLP423 | MLP423 (MLP-LIKE PROTEIN 423) | chr1:8500451-8501520 REVERSE	-1.504
				at3g50970	Transcript	Symbols: LTI30, XERO2 | LTI30 (LOW TEMPERATURE-INDUCED 30) | chr3:18940777-18941554 FORWARD	1.189
				at3g05950	Transcript	germin-like protein, putative | chr3:1781067-1782007 REVERSE	-2.433
21	redox	1	0.832089
21.4	redox.glutaredoxins	1	0.832089	at1g64500	Transcript	glutaredoxin family protein | chr1:23953233-23954492 FORWARD	-1.237
26	misc	16	0.868102
26.2	misc.UDP glucosyl and glucoronyl transferases	1	0.935559	at3g46700	Transcript	UDP-glycosyltransferase/ transferase, transferring glycosyl groups | chr3:17200301-17201889 REVERSE	1.075
26.3	misc.gluco-, galacto- and mannosidases	1	0.79091	at2g44460	Transcript	Symbols: BGLU28 | BGLU28 (BETA GLUCOSIDASE 28); catalytic/ cation binding / hydrolase, hydrolyzing O-glycosyl compounds | chr2:18346439-18349966 FORWARD	1.53
26.3.2	misc.gluco-, galacto- and mannosidases.beta-galactosidase	1	0.840903	at3g13750	Transcript	Symbols: BGAL1 | BGAL1 (Beta galactosidase 1); beta-galactosidase/ catalytic/ cation binding / heme binding / peroxidase/ sugar binding | chr3:4510965-4516298 FORWARD	1.228
26.8	misc.nitrilases, *nitrile lyases, berberine bridge enzymes, reticuline oxidases, troponine reductases	2	0.792657	at2g29350	Transcript	Symbols: SAG13 | SAG13; alcohol dehydrogenase/ oxidoreductase | chr2:12600914-12602556 FORWARD	-1.648
				at4g37150	Transcript	Symbols: ATMES9, MES9 | MES9 (METHYL ESTERASE 9); hydrolase, acting on ester bonds / methyl indole-3-acetate esterase/ methyl jasmonate esterase/ methyl salicylate esterase | chr4:17492878-17494109 REVERSE	-1.126
26.10	misc.cytochrome P450	3	0.832089	at3g26190	Transcript	Symbols: CYP71B21 | CYP71B21; electron carrier/ heme binding / iron ion binding / monooxygenase/ oxygen binding | chr3:9583465-9585109 REVERSE	-2.389
				at4g31970	Transcript	Symbols: CYP82C2 | CYP82C2; electron carrier/ heme binding / iron ion binding / monooxygenase/ oxygen binding | chr4:15462408-15464358 FORWARD	-1.102
				at5g48000	Transcript	Symbols: CYP708A2, CYP708 A2, THAH, THAH1 | CYP708A2; oxygen binding / thalianol hydroxylase | chr5:19444138-19447850 REVERSE	1.17
26.12	misc.peroxidases	4	0.832089	at4g08780	Transcript	peroxidase, putative | chr4:5604153-5608202 FORWARD	-1.313
				at2g01880	Transcript	Symbols: PAP7, ATPAP7 | PAP7 (PURPLE ACID PHOSPHATASE 7); acid phosphatase/ protein serine/threonine phosphatase | chr2:391423-394032 REVERSE	1.19
				at5g03080	Transcript	phosphatidic acid phosphatase-related / PAP2-related | chr5:721867-723400 FORWARD	7.938
				at4g29270	Transcript	acid phosphatase class B family protein | chr4:14423662-14424882 REVERSE	1.289
26.18	misc.invertase/pectin methylesterase inhibitor family protein	1	0.792657	at1g62760	Transcript	invertase/pectin methylesterase inhibitor family protein | chr1:23237574-23238512 REVERSE	-1.522
26.21	misc.protease inhibitor/seed storage/lipid transfer protein (LTP) family protein	2	0.832089	at2g18370	Transcript	protease inhibitor/seed storage/lipid transfer protein (LTP) family protein | chr2:7980625-7981758 FORWARD	1.757
				at4g22470	Transcript	protease inhibitor/seed storage/lipid transfer protein (LTP) family protein | chr4:11840134-11841450 REVERSE	-1.017
26.28	misc.GDSL-motif lipase	1	0.972453	at2g23540	Transcript	GDSL-motif lipase/hydrolase family protein | chr2:10024346-10026233 FORWARD	1.06
27	RNA	18	0.79091
27.3.3	RNA.regulation of transcription.AP2/EREBP, APETALA2/Ethylene-responsive element binding protein family	3	0.792657	at1g77640	Transcript	AP2 domain-containing transcription factor, putative | chr1:29178737-29179675 FORWARD	1.536
				at4g06746	Transcript	Symbols: RAP2.9 | RAP2.9 (related to AP2 9); DNA binding / transcription factor | chr4:4073962-4074545 REVERSE	-1.157
				at1g21910	Transcript	AP2 domain-containing transcription factor family protein | chr1:7696536-7697699 FORWARD	1.496
27.3.5	RNA.regulation of transcription.ARR	2	0.988329	at2g40670	Transcript	Symbols: ARR16, RR16 | ARR16 (ARABIDOPSIS RESPONSE REGULATOR 16); transcription regulator/ two-component response regulator | chr2:16970258-16971207 FORWARD	-1.02
				at1g67710	Transcript	Symbols: ARR11 | ARR11 (RESPONSE REGULATOR 11); transcription factor/ two-component response regulator | chr1:25376751-25379144 REVERSE	1.007
27.3.11	RNA.regulation of transcription.C2H2 zinc finger family	2	0.898186	at5g57520	Transcript	Symbols: ZFP2, ATZFP2 | ZFP2 (ZINC FINGER PROTEIN 2); nucleic acid binding / transcription factor/ zinc ion binding | chr5:23295964-23296683 FORWARD	-3.486
				at5g25160	Transcript	Symbols: ZFP3 | ZFP3 (ZINC FINGER PROTEIN 3); nucleic acid binding / transcription factor/ zinc ion binding | chr5:8687457-8688415 FORWARD	1.472
27.3.20	RNA.regulation of transcription.G2-like transcription factor family, GARP	1	0.792657	at1g13300	Transcript	myb family transcription factor | chr1:4556892-4558708 FORWARD	1.417
27.3.21	RNA.regulation of transcription.GRAS transcription factor family	1	0.79091	at1g07530	Transcript	Symbols: SCL14, ATGRAS2, GRAS2 | SCL14 (SCARECROW-LIKE 14); transcription factor | chr1:2313582-2316469 REVERSE	2.077
27.3.23	RNA.regulation of transcription.HSF,Heat-shock transcription factor family	1	0.880797	at2g26150	Transcript	Symbols: ATHSFA2, HSFA2 | ATHSFA2; DNA binding / transcription factor | chr2:11135682-11137396 FORWARD	-1.154
27.3.25	RNA.regulation of transcription.MYB domain transcription factor family	1	0.792657	at1g66390	Transcript	Symbols: ATMYB90, PAP2, MYB90 | MYB90 (MYB DOMAIN PROTEIN 90); DNA binding / transcription factor | chr1:24763957-24765541 FORWARD	-1.528
27.3.26	RNA.regulation of transcription.MYB-related transcription factor family	1	0.79091	at1g18330	Transcript	Symbols: EPR1 | EPR1 (EARLY-PHYTOCHROME-RESPONSIVE1); DNA binding / transcription factor | chr1:6305971-6308010 REVERSE	-1.826
27.3.32	RNA.regulation of transcription.WRKY domain transcription factor family	1	0.988329	at5g15130	Transcript	Symbols: WRKY72, ATWRKY72 | WRKY72; transcription factor | chr5:4904347-4907094 FORWARD	1.015
27.3.37	RNA.regulation of transcription.AS2,Lateral Organ Boundaries Gene Family	1	0.832089	at4g37540	Transcript	Symbols: LBD39 | LBD39 (LOB DOMAIN-CONTAINING PROTEIN 39) | chr4:17639533-17640665 REVERSE	1.272
27.3.52	RNA.regulation of transcription.Global transcription factor group	1	0.79091	at4g10710	Transcript	Symbols: SPT16 | SPT16 (global transcription factor C) | chr4:6601989-6606354 REVERSE	6.046
27.3.69	RNA.regulation of transcription.SET-domain transcriptional regulator family	2	0.79091	at5g04940	Transcript	Symbols: SUVH1 | SUVH1 (SU(VAR)3-9 HOMOLOG 1); histone methyltransferase | chr5:1454167-1456990 REVERSE	1.822
				at2g35160	Transcript	Symbols: SUVH5, SGD9 | SUVH5 (SU(VAR)3-9 HOMOLOG 5); histone methyltransferase | chr2:14822824-14826162 FORWARD	2.561
27.3.73	RNA.regulation of transcription.Zn-finger(CCHC)	1	0.792657	at5g49400	Transcript	zinc knuckle (CCHC-type) family protein | chr5:20030700-20032175 FORWARD	1.462
28	DNA	1	0.79091
28.2	DNA.repair	1	0.79091	at3g50880	Transcript	HhH-GPD base excision DNA repair family protein | chr3:18913486-18914960 FORWARD	5.081
29	protein	17	0.79091
29.2	protein.synthesis	3	0.972453
29.2.1.2.1.17	protein.synthesis.ribosomal protein.eukaryotic.40S subunit.S17	1	0.79091	at5g04800	Transcript	40S ribosomal protein S17 (RPS17D) | chr5:1388484-1389848 FORWARD	1.993
29.2.5	protein.synthesis.release	1	0.79091	at3g26618	Transcript	Symbols: ERF1-3 | ERF1-3 (eukaryotic release factor 1-3); translation release factor | chr3:9788605-9790351 FORWARD	-8.557
29.2.6	protein.synthesis.ribosomal RNA	1	0.986222	at3g22660	Transcript	rRNA processing protein-related | chr3:8016051-8017508 REVERSE	1.042
29.3	protein.targeting	2	0.988329
29.3.4.99	protein.targeting.secretory pathway.unspecified	1	0.79091	at4g05000	Transcript	Symbols: VPS28-2 | VPS28-2; transporter | chr4:2563075-2564740 FORWARD	2.045
29.3.99	protein.targeting.unknown	1	0.79091	at4g40042	Transcript	peptidase | chr4:18559103-18559844 FORWARD	-2.573
29.4	protein.postranslational modification	2	0.79091
29.4.1	protein.postranslational modification.kinase	1	0.832089	at5g07070	Transcript	Symbols: CIPK2, SnRK3.2 | CIPK2 (CBL-INTERACTING PROTEIN KINASE 2); ATP binding / kinase/ protein kinase/ protein serine/threonine kinase | chr5:2196434-2198114 REVERSE	7.141
29.4.1.57	protein.postranslational modification.kinase.receptor like cytoplasmatic kinase VII	1	0.832089	at1g61590	Transcript	protein kinase, putative | chr1:22723501-22726074 REVERSE	1.279
29.5	protein.degradation	10	0.79091	at5g43580	Transcript	serine-type endopeptidase inhibitor | chr5:17507883-17508642 REVERSE	-1.284
29.5.5	protein.degradation.serine protease	1	0.900992	at2g22990	Transcript	Symbols: SNG1, SCPL8 | SNG1 (SINAPOYLGLUCOSE 1); serine-type carboxypeptidase/ sinapoylglucose-malate O-sinapoyltransferase | chr2:9786316-9790179 FORWARD	1.187
				at2g22920	Transcript	Symbols: SCPL12 | serine carboxypeptidase S10 family protein | chr2:9753938-9757561 FORWARD	1.011
29.5.11.4.2	protein.degradation.ubiquitin.E3.RING	3	0.79091	at2g23780	Transcript	zinc finger (C3HC4-type RING finger) family protein | chr2:10123306-10124636 REVERSE	1.384
				at5g49665	Transcript	zinc finger (C3HC4-type RING finger) family protein | chr5:20167002-20169474 REVERSE	-1.111
				at2g04240	Transcript	Symbols: XERICO | XERICO; protein binding / zinc ion binding | chr2:1461630-1462934 REVERSE	7.013
29.5.11.4.3.2	protein.degradation.ubiquitin.E3.SCF.FBOX	1	0.79091	at1g57790	Transcript	F-box family protein | chr1:21404408-21405956 REVERSE	3.745
29.5.11.4.5.2	protein.degradation.ubiquitin.E3.BTB/POZ Cullin3.BTB/POZ	2	0.79091	at3g48360	Transcript	Symbols: BT2, ATBT2 | BT2 (BTB AND TAZ DOMAIN PROTEIN 2); protein binding / transcription factor/ transcription regulator | chr3:17908192-17910525 REVERSE	1.333
				at5g63160	Transcript	Symbols: BT1 | BT1 (BTB AND TAZ DOMAIN PROTEIN 1); protein binding / transcription regulator | chr5:25333263-25335485 REVERSE	1.429
29.5.11.20	protein.degradation.ubiquitin.proteasom	1	0.79091	at3g22110	Transcript	Symbols: PAC1 | PAC1; endopeptidase/ peptidase/ threonine-type endopeptidase | chr3:7792638-7794165 REVERSE	9.934
30	signalling	2	0.79091
30.8	signalling.misc	2	0.79091	at3g16570	Transcript	Symbols: RALFL23 | RALFL23 (ralf-like 23); signal transducer | chr3:5644698-5645414 FORWARD	5.494
				at1g02900	Transcript	Symbols: RALFL1, RALF1, ATRALF1 | RALF1 (RAPID ALKALINIZATION FACTOR 1); signal transducer | chr1:653765-654343 REVERSE	1.304
31	cell	1	0.832089
31.1	cell.organisation	1	0.832089	at5g15500	Transcript	ankyrin repeat family protein | chr5:5031676-5033465 REVERSE	-1.27
33	development	1	0.79091
33.99	development.unspecified	1	0.79091	at3g54340	Transcript	Symbols: AP3, ATAP3 | AP3 (APETALA 3); DNA binding / transcription factor | chr3:20119173-20121170 REVERSE	-2.192
34	transport	7	0.992448
34.4	transport.nitrate	1	0.832089	at1g08090	Transcript	Symbols: ATNRT2:1, NRT2, NRT2;1AT, ACH1, LIN1, ATNRT2.1, NRT2.1 | ATNRT2:1 (NITRATE TRANSPORTER 2:1); nitrate transmembrane transporter | chr1:2524076-2526164 FORWARD	1.257
34.7	transport.phosphate	1	0.832089	at5g43350	Transcript	Symbols: ATPT1, PHT1;1 | PHT1;1 (PHOSPHATE TRANSPORTER 1;1); carbohydrate transmembrane transporter/ inorganic phosphate transmembrane transporter/ phosphate transmembrane transporter/ sugar:hydrogen symporter | chr5:17399789-17401949 REVERSE	1.375
34.8	transport.metabolite transporters at the envelope membrane	1	0.832089	at1g61800	Transcript	Symbols: GPT2 | GPT2; antiporter/ glucose-6-phosphate transmembrane transporter | chr1:22824440-22826774 FORWARD	-1.27
34.12	transport.metal	1	0.79091	at2g37920	Transcript	Symbols: emb1513 | emb1513 (embryo defective 1513); copper ion transmembrane transporter | chr2:15868580-15870071 REVERSE	-6.538
34.13	transport.peptides and oligopeptides	1	0.832089	at1g72140	Transcript	proton-dependent oligopeptide transport (POT) family protein | chr1:27141814-27144490 FORWARD	1.281
34.16	transport.ABC transporters and multidrug resistance systems	1	0.79091	at5g13580	Transcript	ABC transporter family protein | chr5:4370692-4373201 FORWARD	2.166
34.99	transport.misc	1	0.792657	at2g18590	Transcript	carbohydrate transmembrane transporter/ sugar:hydrogen symporter | chr2:8069945-8072866 FORWARD	-1.702
35	not assigned	68	0.79091
35.1	not assigned.no ontology	32	0.79091	at3g52950	Transcript	CBS domain-containing protein / octicosapeptide/Phox/Bemp1 (PB1) domain-containing protein | chr3:19634455-19636819 FORWARD	-3.326
				at2g13290	Transcript	glycosyl transferase family 17 protein | chr2:5511562-5513265 FORWARD	-5.612
				at2g03820	Transcript	nonsense-mediated mRNA decay NMD3 family protein | chr2:1164957-1167029 REVERSE	9.855
				at3g60270	Transcript	uclacyanin, putative | chr3:22278029-22278762 REVERSE	-6.021
				at5g38100	Transcript	methyltransferase-related | chr5:15199489-15201185 REVERSE	1.526
				at5g46780	Transcript	VQ motif-containing protein | chr5:18979041-18980057 FORWARD	1.014
				at4g36850	Transcript	INVOLVED IN: biological_process unknown; LOCATED IN: membrane; CONTAINS InterPro DOMAIN/s: Cystinosin/ERS1p repeat (InterPro:IPR006603); BEST Arabidopsis thaliana protein match is: PQ-loop repeat family protein / transmembrane family protein (TAIR:AT2G41050.1); Has 599 Blast hits to 441 proteins in 106 species: Archae - 0; Bacteria - 0; Metazoa - 197; Fungi - 311; Plants - 38; Viruses - 0; Other …	1.1
				at1g15040	Transcript	glutamine amidotransferase-related | chr1:5179887-5181389 REVERSE	-1.047
				at1g29418	Transcript	unknown protein | chr1:10300878-10301302 FORWARD	-2.034
				at4g25580	Transcript	stress-responsive protein-related | chr4:13056184-13058802 FORWARD	2.447
				at2g43770	Transcript	transducin family protein / WD-40 repeat family protein | chr2:18134061-18136001 REVERSE	1.277
				at3g19615	Transcript	unknown protein | chr3:6814966-6815403 REVERSE	-1.884
				at3g62040	Transcript	catalytic/ hydrolase | chr3:22975276-22976583 REVERSE	1.201
				at1g03620	Transcript	phagocytosis and cell motility protein ELMO1-related | chr1:904319-906013 REVERSE	1.036
				at2g34460	Transcript	flavin reductase-related | chr2:14529608-14530958 FORWARD	-1.041
				at5g02590	Transcript	chloroplast lumen common family protein | chr5:583086-584179 FORWARD	-3.294
35.1.5	not assigned.no ontology.pentatricopeptide (PPR) repeat-containing protein	8	0.79091	at1g09820	Transcript	pentatricopeptide (PPR) repeat-containing protein | chr1:3190288-3192414 REVERSE	-6.189
				at1g19290	Transcript	LOCATED IN: mitochondrion; EXPRESSED IN: 12 plant structures; EXPRESSED DURING: 6 growth stages; CONTAINS InterPro DOMAIN/s: Pentatricopeptide repeat (InterPro:IPR002885); BEST Arabidopsis thaliana protein match is: pentatricopeptide (PPR) repeat-containing protein (TAIR:AT5G55840.1); Has 31003 Blast hits to 6161 proteins in 194 species: Archae - 6; Bacteria - 22; Metazoa - 935; Fungi - 736; Plan…	-8.004
				at1g62390	Transcript	octicosapeptide/Phox/Bem1p (PB1) domain-containing protein / tetratricopeptide repeat (TPR)-containing protein | chr1:23084293-23087127 REVERSE	9.676
				at3g14730	Transcript	pentatricopeptide (PPR) repeat-containing protein | chr3:4949385-4951346 REVERSE	-7.179
				at4g18840	Transcript	pentatricopeptide (PPR) repeat-containing protein | chr4:10338719-10340356 REVERSE	-3.561
				at2g33680	Transcript	pentatricopeptide (PPR) repeat-containing protein | chr2:14249608-14251791 FORWARD	7.332
				at3g56550	Transcript	pentatricopeptide (PPR) repeat-containing protein | chr3:20952896-20954641 REVERSE	-6.538
				at4g33990	Transcript	Symbols: EMB2758 | EMB2758 (embryo defective 2758) | chr4:16290141-16292612 REVERSE	6.66
35.1.26	not assigned.no ontology.DC1 domain containing protein	3	0.792657	at2g44380	Transcript	DC1 domain-containing protein | chr2:18323461-18324428 REVERSE	1.165
				at2g02680	Transcript	DC1 domain-containing protein | chr2:745775-748573 FORWARD	1.04
				at1g61840	Transcript	DC1 domain-containing protein | chr1:22847389-22849833 FORWARD	1.952
35.1.40	not assigned.no ontology.glycine rich proteins	2	0.79091	at5g07530	Transcript	Symbols: GRP17, ATGRP17, ATGRP-7 | GRP17 (GLYCINE RICH PROTEIN 17); lipid binding | chr5:2382468-2384521 REVERSE	-4.941
				at5g01170	Transcript	glycine-rich protein | chr5:58162-60136 FORWARD	-7.591
35.1.41	not assigned.no ontology.hydroxyproline rich proteins	1	0.79091	at5g57070	Transcript	hydroxyproline-rich glycoprotein family protein | chr5:23096174-23098451 FORWARD	3.807
35.1.42	not assigned.no ontology.proline rich family	2	0.871154	at5g06630	Transcript	proline-rich extensin-like family protein | chr5:2036361-2037843 REVERSE	1.128
				at3g28550	Transcript	proline-rich extensin-like family protein | chr3:10700707-10703929 REVERSE	1.074
35.2	not assigned.unknown	36	0.79091	at2g47370	Transcript	FUNCTIONS IN: molecular_function unknown; INVOLVED IN: biological_process unknown; LOCATED IN: endomembrane system; CONTAINS InterPro DOMAIN/s: Six-bladed beta-propeller, TolB-like (InterPro:IPR011042); BEST Arabidopsis thaliana protein match is: unknown protein (TAIR:AT2G16760.1); Has 60 Blast hits to 60 proteins in 17 species: Archae - 0; Bacteria - 16; Metazoa - 0; Fungi - 0; Plants - 42; Viru…	-2.955
				at5g41860	Transcript	unknown protein | chr5:16757951-16758718 FORWARD	-4.004
				at2g39910	Transcript	binding | chr2:16660596-16663048 FORWARD	-1.592
				at4g01150	Transcript	unknown protein | chr4:493548-494850 FORWARD	-1.26
				at4g31875	Transcript	unknown protein | chr4:15411701-15412289 REVERSE	1.409
				at4g19430	Transcript	unknown protein | chr4:10598445-10599151 REVERSE	-1.578
				at5g09960	Transcript	unknown protein | chr5:3106320-3107829 FORWARD	1.277
				at3g05320	Transcript	unknown protein | chr3:1513450-1514895 REVERSE	-4.479
				at5g15948	Transcript	Symbols: CPuORF10 | CPuORF10 (Conserved peptide upstream open reading frame 10) | chr5:5205871-5208036 FORWARD	-6.021
				at5g09630	Transcript	protein binding / zinc ion binding | chr5:2985856-2987652 REVERSE	3.128
				at1g45010	Transcript	FUNCTIONS IN: molecular_function unknown; INVOLVED IN: biological_process unknown; LOCATED IN: endomembrane system, integral to membrane; CONTAINS InterPro DOMAIN/s: TRAM, LAG1 and CLN8 homology (InterPro:IPR006634); BEST Arabidopsis thaliana protein match is: unknown protein (TAIR:AT1G35180.1); Has 139 Blast hits to 139 proteins in 42 species: Archae - 0; Bacteria - 0; Metazoa - 61; Fungi - 4; P…	-1.803
				at3g23450	Transcript	unknown protein | chr3:8410433-8412193 FORWARD	-1.252
				at3g13130	Transcript	unknown protein | chr3:4222914-4223752 FORWARD	-2.452
				at3g05770	Transcript	unknown protein | chr3:1710013-1712165 REVERSE	-1.212
				at2g25720	Transcript	unknown protein | chr2:10955519-10956052 REVERSE	-2.72
				at5g64400	Transcript	unknown protein | chr5:25748840-25750356 FORWARD	-1.175
				at5g64510	Transcript	unknown protein | chr5:25784404-25786307 FORWARD	-1.177
				at3g07510	Transcript	unknown protein | chr3:2393691-2394675 REVERSE	2.881
				at4g32020	Transcript	unknown protein | chr4:15487944-15489450 FORWARD	6.769
				at5g67020	Transcript	unknown protein | chr5:26749850-26751249 FORWARD	-2.397
				at3g49990	Transcript	FUNCTIONS IN: molecular_function unknown; INVOLVED IN: biological_process unknown; LOCATED IN: cellular_component unknown; EXPRESSED IN: 23 plant structures; EXPRESSED DURING: 13 growth stages; CONTAINS InterPro DOMAIN/s: Low temperature viability protein (InterPro:IPR007307); Has 1404 Blast hits to 1163 proteins in 173 species: Archae - 5; Bacteria - 61; Metazoa - 489; Fungi - 146; Plants - 69; …	-1.446
				at1g65845	Transcript	unknown protein | chr1:24493174-24493798 REVERSE	1.116
				at1g49310	Transcript	unknown protein | chr1:18237863-18238367 REVERSE	1.821
				at1g56580	Transcript	unknown protein | chr1:21198259-21198956 REVERSE	-1.501
				at4g01037	Transcript	ubiquitin thiolesterase | chr4:451251-453243 REVERSE	8.993
				at4g38980	Transcript	unknown protein | chr4:18166709-18168192 REVERSE	-6.918
				at3g03150	Transcript	unknown protein | chr3:727554-729504 REVERSE	1.179
				at3g45160	Transcript	unknown protein | chr3:16533451-16534082 REVERSE	1.3
				at4g40045	Transcript	unknown protein | chr4:18559784-18560657 REVERSE	-2.785
				at4g33560	Transcript	unknown protein | chr4:16135400-16135914 FORWARD	1.013
				at3g13230	Transcript	RNA binding | chr3:4269978-4271204 FORWARD	7.789
				at2g46550	Transcript	unknown protein | chr2:19111989-19114173 REVERSE	3.469
				at4g26950	Transcript	unknown protein | chr4:13533564-13534159 REVERSE	-2.347
				at1g68875	Transcript	unknown protein | chr1:25892086-25892798 FORWARD	-6.819
				at4g24380	Transcript	unknown protein | chr4:12612535-12613719 FORWARD	-1.194
				at1g80130	Transcript	binding | chr1:30140961-30142646 REVERSE	-1.12
