# Supplementary material for: Transcriptomic Profiling Analysis of Arabidopsis thaliana Treated with Exogenous Myo-Inositol
Source: PLoS One. 2016 Sep 7;11(9):e0161949. doi: 10.1371/journal.pone.0161949 (PMC5014391; doi:10.1371/journal.pone.0161949)
Supplement: S6 Table — (XLSX) [file pone.0161949.s011.xlsx]

## Sheet: Sheet1
S6 Table. The list of functional annotation clustering by DAVID analysis.. GO term enrichment analysis of the DEGs using the DAVID system.The TAIR was the gene of type ID.We set the threshold P value ≤0.05 for the GO terms and enrichment score value≥0.80.GO categories include biological process, molecular function, and cell component.log2FC and FDR conversion was from FPKM of RNA-seq.
GO Categories	Gene terms	Gene_ID	Description	log2FC	FDR
BP	oxidation reduction	AT2G29350	senescence-associated protein 13 SAG13	-1.6	0
	16	AT2G37770	aldo-keto reductase family 4 member C9 AKR4C9	-1.4	0
		AT3G02620	acyl-[acyl-carrier-protein] desaturase	1.6	0.007
		AT4G23340	oxidoreductase, 2OG-Fe(II) oxygenase family protein	2.8	0.015
		AT4G31970	unknown [Arabidopsis thaliana]	-1.1	0.003
		AT4G37980	cinnamyl alcohol dehydrogenase 7 CAD7	-1	0
		AT4G39330	putative cinnamyl alcohol dehydrogenase 9 CAD9	-1.2	0
		AT5G23990	ferric reduction oxidase 5 FRO5	1	0
		AT1G04580	aldehyde oxidase 4 AO4	-1.4	0
		AT4G32810	carotenoid cleavage dioxygenase 8 ATCCD8	-1	0.002
		AT5G48000	cytochrome P450 708A2	1.2	0
		AT3G26190	cytochrome P450 71B21 CYP71B21	-2.3	0.007
		AT1G60950	ferredoxin-2 FD2	-1.6	0
		AT1G30040	gibberellin 2-beta-dioxygenase 2	-1	0.002
		AT2G19800	myo-inositol oxygenase 2 MIOX2	1.2	0
		AT4G08780	peroxidase 38	-1.3	0.003
BP	hormo-mediated signaling	AT1G21910	ethylene-responsive transcription factor ERF012	1.5	0
	6	AT1G77640	ethylene-responsive transcription factor ERF013	1.5	0.005
		AT4G06746	ethylene-responsive transcription factor RAP2-9	-1.2	0.025
		AT3G24500	multiprotein-bridging factor 1c MBF1C	-1.5	0
		AT1G67710	two-component response regulator ARR11	1	0.047
		AT2G40670	two-component response regulator ARR16	-1	0.023
BP	regulation of transcription	AT1G13300	myb-like transcription factor family protein	1.4	0
	19	AT1G18330	early-phytochrome-responsive1 REVEILLE1/EPR1	1.8	0.045
		AT3G48360	TAC1-mediated telomerase activation pathway protein BT2	1.3	0
		AT5G63160	BTB and TAZ domain protein 1 BT1	1.4	0
		AT1G21910	ethylene-responsive transcription factor ERF012	1.5	0
		AT1G77640	ethylene-responsive transcription factor ERF013	1.5	0.005
		AT4G06746	ethylene-responsive transcription factor RAP2-9	-1.2	0.025
		AT4G10710	FACT complex subunit SPT16	5.8	0
		AT3G54340	Floral homeotic protein APETALA 3	-2.1	0.013
		AT2G26150	heat stress transcription factor A-2 HSFA2	-1.1	0.005
		AT2G35160	histone-lysine N-methyltransferase, H3 lysine-9 specific SUVH5	2.4	0.006
		AT3G24500	multiprotein-bridging factor 1c MBF1C	-1.5	0
		AT5G15130	putative WRKY transcription factor 72 WRKY72	1	0.005
		AT1G07530	GRAS family of transcription factor SCL14	2.1	0.007
		AT1G66390	transcription factor MYB90	-1.5	0
		AT1G67710	two-component response regulator ARR11	1	0.047
		AT2G40670	two-component response regulator ARR16	-1	0.023
		AT5G57520	zinc finger protein 2 ZFP2	-3.1	0.034
		AT5G25160	zinc finger protein 3 ZFP3	1.5	0.025
BP	response to abiotic stimulus	AT1G18330	tetratricopeptide repeat domain-containing protein EPR1	-1.1	0
	10	AT2G04240	RING-H2 protein XERICO	6.4	0.02
		AT5G16510	reversably-glycosylated protein 5 RGP5	9.2	0
		AT3G50970	dehydrin Xero 2 LIT30/XERO2	1.2	0.002
		AT1G60950	ferredoxin-2 FD2	-1.6	0
		AT1G30040	gibberellin 2-beta-dioxygenase 2 GA2OX2	-1	0.002
		AT3G09440	heat shock protein 70-3 HSP70-3	-1.1	0
		AT1G74310	heat shock protein 101 HSP101	-1.1	0
		AT2G26150	heat stress transcription factor A-2 HSFA2	-1.1	0.005
		AT3G24500	multiprotein-bridging factor 1c MBF1C	-1.5	0
BP	defense response	AT1G70880	SRPBCC domain-containing protein	2.7	0.01
	7	AT4G37150	methyl esterase 9 MES9	-1.1	0.014
		AT4G37980	cinnamyl alcohol dehydrogenase 7 CAD7	-1	0
		AT5G43580	Serine protease inhibitor, potato inhibitor I-type family protein	-1.3	0.015
		AT3G50970	dehydrin Xero 2 LIT30/XERO2	1.2	0.002
		AT1G24020	MLP-like protein 423 MLP423	-1.5	0
		AT5G45070	protein PHLOEM protein 2-LIKE A8 PP2-A8	1	0.04
BP	secondary metabolic process	AT2G04240	RING-H2 protein XERICO	6.4	0.02
	11	AT3G21500	1-deoxy-D-xylulose 5-phosphate synthase 1 DXPS1	-1.2	0.001
		AT4G37980	cinnamyl alcohol dehydrogenase 7 CAD7	-1	0
		AT4G39330	putative cinnamyl alcohol dehydrogenase 9 CAD9	-1.2	0
		AT1G04580	aldehyde oxidase 4 AO4	-1.4	0
		AT4G32810	Carotenoid cleavage dioxygenase 8, chloroplastic CCD8	-1	0.002
		AT5G48000	Cytochrome P450 708A2 CYP708A2	1.2	0
		AT1G30040	Gibberellin 2-beta-dioxygenase 2 GA2OX2	-1	0.002
		AT5G42600	Marneral synthase MRN1	1.2	0.019
		AT1G67990	Probable caffeoyl-CoA O-methyltransferase TSM1	-6	0.031
		AT2G22990	Serine carboxypeptidase-like 8 SNG1	1.2	0
MF	electron carrier acvity	AT1G64500	glutaredoxin-like protein	-1.2	0.012
	9	AT3G60270	cupredoxin superfamily protein	-6.1	0.022
		AT4G31970	unknown [Arabidopsis thaliana]	-1.1	0.003
		AT5G23990	ferric reduction oxidase 5 FRO5	1	0
		AT1G04580	aldehyde oxidase 4 AO4	-1.4	0
		AT5G48000	cytochrome P450 708A2	1.2	0
		AT3G26190	cytochrome P450 71B21	-2.3	0.007
		AT1G60950	ferredoxin-2 FD2	-1.6	0
		AT4G08780	peroxidase 38	-1.3	0.003
CC	chromosome	AT4G10710	FACT complex subunit SPT16	6.0461	4.37e-13
	3	AT5G04940	Histone-lysine N-methyltransferase, H3 lysine-9 specific SUVH1	1.82218	0.00560886
		AT2G35160	Histone-lysine N-methyltransferase, H3 lysine-9 specific SUVH5	2.56059	0.00537401
CC	plant-type cell wall	AT1G02640	probable beta-D-xylosidase 2 BXL2	1.48112	4.94e-12
	8	AT5G15490	UDP-glucose 6-dehydrogenase UGD3	1.60629	6.45e-05
		AT5G16510	Reversably-glycosylated protein 5 RGP5	9.2229	0.000167453
		AT5G49360	Bifunctional {beta}-D-xylosidase/{alpha}-L-arabinofuranosidase BXL1	1.11009	1.75e-07
		AT3G13750	Beta-galactosidase 1 BGAL1	1.22807	1.02e-11
		AT3G09440	Heat shock cognate 70 kDa protein 3 HSP70-3	-1.12013	2.55e-09
		AT3G48580	Probable xyloglucan endotransglucosylase/hydrolase protein 11	-1.16105	7e-05
		AT2G22920	Serine carboxypeptidase-like 12 SCPL12	1.01101	0.0446419
