# Supplementary material for: Transcriptomic Profiling Analysis of Arabidopsis thaliana Treated with Exogenous Myo-Inositol
Source: PLoS One. 2016 Sep 7;11(9):e0161949. doi: 10.1371/journal.pone.0161949 (PMC5014391; doi:10.1371/journal.pone.0161949)
Supplement: S7 Table — (XLSX) [file pone.0161949.s012.xlsx]

## Sheet: Sheet1
S7 Table. The functional groups of some major genes reported in plants. Base on the function of the reports, some important genes of the DEGs were divided into several pathway groups, including cell wall biosynthesis, biotic and abiotic tress, transport and chromsome modification.FDR and log2FC to as for RNA-seq data.
Related Pathways	Gene ID	Description	Short Name	FDR	log2FC	Sources
Cell wall biosynthesis	AT2G19800	Inositol oxygenase 2	MIOX2	2.58e-07	1.24941	Kanter, et al. 2005; Loewus, 2006
	AT5G15490	UDP-glucose 6-dehydrogenase	UGD3	6.45e-05	1.60629	Beck and Ziegler, 1989
	AT4G25000	alpha-amylase 1	AMY1	1.02e-11	-1.74399	Kunz et al., 2010
	AT1G61800	glucose-6-phosphate/phosphate translocator 2	GPT2	0.00281094	-1.26962	Kunz et al., 2010
	AT5G16510	reversably-glycosylated protein 5	RGP5	0.000167453	9.2229	Zhao and Liu, 2002; Rautengarten et al., 2011
	AT2G03820	nonsense-mediated mRNA decay protein 3	NMD3	7.13e-11	9.85462	Chen et al., 2012
Biotic and abiotic stress	AT2G28670	protein ENHANCED SUBERIN 1	ESB1	0.0290637	6.87167	Hosmani et al., 2013
	AT5G13580	ABC transporter G family member 6	ABCG6	0.0112461	2.16555	Yadav et al., 2014
	AT2G29350	senescence-associated protein 13	SAG13	1.67e-09	-1.64773	Gan and Amasino, 1997; Kim et al,. 2008
	AT1G07530	Scarecrow-like protein 14	SCL14	0.00727199	2.07673	Fode et al., 2008
	AT2G04240	RING-H2 protein XERICO	XERICO	0.0239543	7.01253	Ko et al., 2006
	AT3G24500	multiprotein-bridging factor 1c	MBF1C	6.45e-05	-1.49591	Arce et al. 2010;Qin et al.,2015
	AT5G43580	Serine protease inhibitor	PR-6	0.0149252	-1.28446	Laluk et al.2011
Transport	AT1G08090	nitrate transporter 2:1	NRT2.1	0.000936123	1.25739	de Jong et al.(2014) ; Zheng et al., 2013
	AT1G13300	myb-like transcription factor family protein	HRS1	2.72e-05	1.4167	Medici et al., 2015
	AT5G43350	inorganic phosphate transporter 1-1	PHT1.1	7.52e-08	1.37523	Medici et al., 2015; Ayadi et al., 2015
	AT1G61800	glucose-6-phosphate/phosphate translocator 2	GPT2	0.00281094	-1.26962	Niewiadomski et al., 2005; Dyson etal., 2014
	AT5G13580	ABC transporter G family member 6	ABCG6	0.0112461	2.16555	Yadav et al.,2014
	AT2G37920	copper ion transmembrane transporter	EMB1513	0.0476673	-6.53786	Sancenón et al.,2003
Chromsome modification	AT4G10710	FACT complex subunit SPT16	SPT16	4.37e-13	6.0461	Duroux et al. 2004
	AT5G04940	histone-lysine N-methyltransferase, H3 lysine-9 specific	SUVH1	0.00560886	1.82218	Casas-Mollano et al. 2006; Naumann et al., 2005;
	AT2G35160	histone-lysine N-methyltransferase, H3 lysine-9 specific	SUVH5	0.00537401	2.56059	Ebbs and Bender, 2006
