# Supplementary material for: Transcriptomic Profiling Analysis of Arabidopsis thaliana Treated with Exogenous Myo-Inositol
Source: PLoS One. 2016 Sep 7;11(9):e0161949. doi: 10.1371/journal.pone.0161949 (PMC5014391; doi:10.1371/journal.pone.0161949)
Supplement: S8 Table — (XLS) [file pone.0161949.s013.xls]

## Sheet: S Table5
S8 Table. Primers used in the real-time qRT-PCR analysisfor validation of RNA-Seq results. AtElf4a and AtUBQ5 is used as internal control to standardize the results.
Genes' ID	Primer’s name	Primer sequence (5’-3’)
		Forward	Reverse
AT1G13300	HRS1	CTACGCCAAAGCAAATCAGG	ATAAACCACCGACGACTACGA
AT1G21910	ERF012	TCTATCCATCCACAACAACAACAA	TTACACGAAGACGAAGACGAGG
AT1G77640	ERF013	ATAAAGGTGTGAGGATGCGAAG	GTGGTGATGTTAGGGAAGTTGAG
AT2G18370	AT2G18370	GCCATGTGTGAGCTACTTGACC	ACTCTTAACTCCGTCGCAACAA
AT2G23780	AT2G23780	GGCTTCACCACCATTCACATTC	CCACCCATCAAACCAATACCG
AT5G13580	ABCG6	TCTCTTGTTGCCCTCCCTTC	CCTCCATCTAAACCCACACCC
AT5G25160	ZFP3	AACGCACACAAGAGAGAGAGAAC	GGAAAGGAAGTGGAGAGAAACC
AT5G43350	PT1	ATGCTCTTCACCTTCCTTGTCC	CCAAACATCGCACTCCAAATAAC
AT1G61800	GPT2	GTTGTCTCTCGCTTGTGGTTC	CGTGTCCTATCGTGTGTGCTA
AT1G66390	MYB90	TGAAGCCAAGTATCAAGAGAGGA	CGGTGTTGTAGGAGGGGAAA
AT3G14200	AT3G14200	TTGAACGAAATGGCGACTATGA	TTTGAAGTGGAGCAGGACGA
AT3G26190	CYP71B21	GCTCGTCAAGAAAGTCACAGAA	CAATAGCCCACCCAAGACC
AT4G25000	AMY1	ACGCTGGAATCACTCATCTTTG	GCCTCTGAACCGTATTTGGA
AT4G33710	AT4G33710	TCGTCTCATTCACTCAAACTCAC	GGCACATCCAACCCACTCT
AT2G40670	AtARR16	CAGGAGGTTCTTGTTCGTCTTTA	ATTCTCTGCTGTTGTCACTTTGC
AT3G13920	AtElf4α	CGTATCGGAAGAAGTGGAAGG	CAGAGCAAACACAGCAACAGA
AT3G62250	AtUBQ5	GCTTCATCTCGTCCTCCGTCTC	AACCTTCTTATGCTTGTGCTTG
