# Supplementary material for: Transcriptomic Profiling Analysis of Arabidopsis thaliana Treated with Exogenous Myo-Inositol
Source: PLoS One. 2016 Sep 7;11(9):e0161949. doi: 10.1371/journal.pone.0161949 (PMC5014391; doi:10.1371/journal.pone.0161949)
Supplement: S9 Table — (XLS) [file pone.0161949.s014.xls]

## Sheet: S Table5
S9 Table. Primers used in the real-time qRT-PCR analysis for MIOX2, SUVH1, SUVH5, AGP17, MIPS, PIS1, IPK2β and IPK1 genes in roots and root calluses. AtElf4a is used as internal control to standardize the results.
Genes' ID	Primer’s name	Primer sequence (5’-3’)
		Forward	Reverse
AT2G19800	AtMIOX2	TGAGAATGGTGAAAGCGAGA	GGATTAGGGCAGTGAGATGG
AT2G23130	AtAGP17	CCTACACCTGCTTCTACACCTCA	GCGGTCTTATGCTTCTTTGTCTTC
AT4G39800	AtMIPS1	GGTTATGCTTGTGGGTTTGG	TTGCACTTTGTCCTTCGTTG
AT2G22240	AtMIPS2	TACAAGTGAAGGATGAGGAAGAAGA	CTCACCAAATAAACCGACCAGAA
AT1G68000	AtPIS1	TCTTCGATTTGGTGGATCTTG	CAGAGAAAAGTGGCTTGTTGG
AT5G42810	AtIPK1	GTGGTGCCAATCTCGTTC	TGTTGCTCATCGCTTGTTA
AT5G61760	AtIPK2β	ATTTCTTGGGTGGACTCTGCTC	TAGGGAAGTATCGGTTTCATCG
AT5G04940	AtSUVH1	TCTCAAGCGAATCAGCACACA	CGTTGCCATTAGACACATCAGG
AT2G35160	AtSUVH5	CCATAAACGCAGCACAGAAA	AGCGGAACCACAATAGCAAA
AT3G13920	AtElf4α	CGTATCGGAAGAAGTGGAAGG	CAGAGCAAACACAGCAACAGA
